# Supplementary material for: Transcript-targeted analysis reveals isoform alterations and double-hop fusions in breast cancer
Source: Commun Biol. 2021 Nov 22;4:1320. doi: 10.1038/s42003-021-02833-4 (PMC8608905; doi:10.1038/s42003-021-02833-4)
Supplement: Supplementary file 3 — Supplementary Data 1 [file 42003_2021_2833_MOESM3_ESM.xlsx]

## Sheet: Number of reads per sample
Supplementary Data 1. The number of reads and isoforms in each breast cancer clinical specimen
Sample	Consensus reads	FL reads	NonFL reads	FLNC reads	Polished clusters	HQ mapped clusters	Intrasample merged isoforms	Intersample merged isoforms	SQANTI passed isoforms
ER790	256993	229041	27622	226148	115958	111577	60323	59994	34993
ER791	197632	178150	19223	174996	107085	102016	59603	58758	35289
ER802	183280	162845	20145	160302	94317	90209	52129	51681	29246
ER959	280770	249641	30824	245059	136025	130926	76675	75982	40942
ER830	233651	210015	23390	205177	117875	111354	58490	57752	32446
ER845	269764	243271	26228	238114	131434	124620	71027	70340	38010
ER883	191601	173608	17551	170596	102279	97230	55077	54542	32000
ER946	180179	162794	17035	159121	93652	89540	53368	52980	31225
TN1	289091	259876	28855	254039	134841	128550	71703	70967	45013
TN2	288194	256945	30855	250292	132923	125188	69301	68447	41506
TN6	220153	198568	21285	194660	99164	94733	54208	53988	36422
TN9	316602	284854	31496	280668	120835	117167	62701	62476	42476
TN13	507033	433584	72828	375802	176114	169172	86765	86278	58756
TN17	222490	195982	24786	177127	97415	92069	45475	45126	30980
TN19	324558	289551	32493	265980	130501	125021	62219	61795	40616
TN21	523638	431247	91449	397067	207017	190733	90058	89002	56738
TN23	327953	295857	31829	290530	143984	136397	73332	72840	43645
TNM1	233562	208851	24533	204177	112969	106011	57301	56970	35146
TNM2	305775	273362	32169	266675	141026	134995	73169	72438	45391
TNM4	347087	311257	35507	303649	169712	156172	81503	80333	50427
TNM13	207203	187542	19324	184251	112052	105900	66299	65232	37845
TNM15	242974	217410	25284	214271	127748	121924	78171	77185	43340
