# Supplementary material for: Transcript-targeted analysis reveals isoform alterations and double-hop fusions in breast cancer
Source: Commun Biol. 2021 Nov 22;4:1320. doi: 10.1038/s42003-021-02833-4 (PMC8608905; doi:10.1038/s42003-021-02833-4)
Supplement: Supplementary file 4 — Supplementary Data 2 [file 42003_2021_2833_MOESM4_ESM.xlsx]

## Sheet: Splice-site-creating mutations
Supplementary Data 2. Isoforms with splice sites created by somatic mutations
Gene symbols are written with an underscore as a prefix, in order to avoid gene-to-date conversion by Excel (E.g. MARCH7 -> _MARCH7).
transcript_id	gene_id	gene_symbol	chromosome	strand	transcript_length	exons	coding_prediction	sample_id	PBcount	junction_order	junction_start	junction_end	mutation_start	mutation_end	ref	alt
PB.1777.314	ENSG00000134644.15	_PUM1	1	-	4086	23	coding	TN13	1	junction_12	30968493	30969190	30969189	30969190	g	c
PB.6601.120	ENSG00000156976.16	_EIF4A2	3	+	2985	9	coding	TN13	1	junction_6	186786646	186787118	186787117	186787118	a	g
PB.6601.121	ENSG00000156976.16	_EIF4A2	3	+	2561	10	coding	TN13	1	junction_6	186786646	186787118	186787117	186787118	a	g
PB.6601.27	ENSG00000156976.16	_EIF4A2	3	+	1622	10	coding	TN13	1	junction_6	186786646	186787118	186787117	186787118	a	g
PB.28321.18	ENSG00000153885.14	_KCTD15	19	+	3801	8	coding	TN6	1	junction_7	33814096	33814140	33814092	33814141	gctccccagccatcaccatcctgtgtacaatggctgtagacttgtatat	ccta
PB.5950.31	ENSG00000136068.14	_FLNB	3	+	8082	47	coding	TN9	1	junction_3	58078815	58080062	58080061	58080062	c	g
PB.8259.8	ENSG00000269893.6	_SNHG8	4	+	687	4	coding	TN9	35	junction_1	118278973	118279020	118278972	118279021	ccctgaaccccggcgtgcgtgggccgtgggccctcggggaaaggttccg	t
