# Supplementary material for: Transcript-targeted analysis reveals isoform alterations and double-hop fusions in breast cancer
Source: Commun Biol. 2021 Nov 22;4:1320. doi: 10.1038/s42003-021-02833-4 (PMC8608905; doi:10.1038/s42003-021-02833-4)
Supplement: Supplementary file 5 — Supplementary Data 3 [file 42003_2021_2833_MOESM5_ESM.xlsx]

## Sheet: DGE by TNS3 isoforms
Supplementary Data 3. Differentially expressed genes by the TNS3 short isoform or the canonical TNS3 isoform
Gene symbols are written with an underscore as a prefix, in order to avoid gene-to-date conversion by Excel (E.g. MARCH7 -> _MARCH7).
gene_id	gene_symbol	p_Short_Full	FDR_Short_Full	log2FC_Short_Full	p_Short_Mock	FDR_Short_Mock	log2FC_Short_Mock	p_Full_Mock	FDR_Full_Mock	log2FC_Full_Mock
ENSG00000115414.18	_FN1	1.61913e-171	2.21642e-167	-0.986571	2.58484e-77	1.95944e-74	-0.885337	0.0128491	0.10512	0.101908
ENSG00000171346.15	_KRT15	1.94818e-133	1.33343e-129	1.68833	1.61873e-245	7.77154e-242	2.73963	2.78036e-28	1.51738e-25	1.05191
ENSG00000136205.16	_TNS3	5.26413e-124	2.40202e-120	-1.14517	0	0	4.99732	0	0	6.14369
ENSG00000053747.15	_LAMA3	2.65133e-79	9.07351e-76	-0.677965	2.63825e-68	1.51995e-65	-0.663308	0.637035	0.882763	0.015464
ENSG00000108602.17	_ALDH3A1	9.3422e-64	2.55771e-60	1.41313	1.4823e-151	3.04993e-148	2.44746	1.06517e-21	3.67148e-19	1.0363
ENSG00000137801.10	_THBS1	1.02269e-61	2.33326e-58	-0.728894	1.41482e-229	5.09442e-226	-1.43885	6.53537e-72	1.22286e-68	-0.709023
ENSG00000058085.14	_LAMC2	1.42598e-51	2.7886e-48	-0.616792	1.73954e-77	1.39192e-74	-0.726982	0.000756655	0.013092	-0.10935
ENSG00000118898.15	_PPL	4.23219e-51	7.24181e-48	1.4316	1.76123e-140	2.81856e-137	2.62135	6.09368e-20	1.81398e-17	1.19012
ENSG00000106211.8	_HSPB1	2.62964e-49	3.99968e-46	0.692063	2.40691e-192	6.93335e-189	1.42343	2.09111e-64	3.42367e-61	0.732105
ENSG00000149043.16	_SYT8	2.97924e-49	4.07828e-46	1.18936	1.01496e-55	4.17672e-53	1.40791	0.0210157	0.145411	0.218483
ENSG00000117525.13	_F3	6.1956e-40	7.71014e-37	-0.792274	5.0529e-172	1.21295e-168	-1.6927	1.1387e-76	2.98294e-73	-0.899668
ENSG00000123384.13	_LRP1	3.08209e-39	3.5159e-36	0.632957	5.96726e-114	8.59465e-111	1.27454	8.55889e-35	5.90023e-32	0.642282
ENSG00000106366.8	_SERPINE1	1.27496e-38	1.34253e-35	-0.806707	2.82913e-28	3.84414e-26	-0.689189	0.0399475	0.223408	0.118259
ENSG00000166825.13	_ANPEP	3.86373e-36	3.7779e-33	-0.506157	6.39999e-144	1.15224e-140	-1.03509	2.57286e-48	3.74436e-45	-0.527985
ENSG00000135318.11	_NT5E	4.36727e-36	3.98557e-33	-0.835786	8.13834e-88	8.3726e-85	-1.2966	1.35426e-22	4.92724e-20	-0.459884
ENSG00000120708.16	_TGFBI	1.1044e-35	9.44884e-33	-0.443164	1.10119e-16	7.20929e-15	-0.291596	6.93618e-08	4.63521e-06	0.152363
ENSG00000074181.8	_NOTCH3	8.46577e-31	6.81693e-28	1.18736	4.18847e-80	3.54862e-77	2.43574	1.69411e-16	3.52214e-14	1.24868
ENSG00000168374.10	_ARF4	3.46086e-28	2.63198e-25	-0.46828	5.04606e-31	8.07538e-29	-0.51945	0.169583	0.507539	-0.0505448
ENSG00000125148.6	_MT2A	5.36982e-26	3.86881e-23	-0.429525	1.10523e-45	3.61789e-43	-0.605084	1.04279e-05	0.000379473	-0.174663
ENSG00000148400.10	_NOTCH1	9.34703e-26	6.39757e-23	0.515028	8.77447e-72	5.26578e-69	0.952306	1.416e-23	5.29906e-21	0.438402
ENSG00000165272.15	_AQP3	3.50916e-24	2.28747e-21	1.61662	2.15888e-30	3.3079e-28	2.28619	0.00927934	0.0853077	0.666386
ENSG00000143126.7	_CELSR2	4.97066e-24	2.95841e-21	0.651921	2.69772e-59	1.25339e-56	1.24914	1.71453e-15	3.30249e-13	0.597784
ENSG00000258947.6	_TUBB3	4.79327e-24	2.95841e-21	-0.524886	5.2961e-32	8.76778e-30	-0.625944	0.0137812	0.109664	-0.100561
ENSG00000170421.12	_KRT8	4.23964e-23	2.41819e-20	0.489345	4.1893e-38	9.00575e-36	0.690626	0.000107557	0.0027249	0.202018
ENSG00000182580.2	_EPHB3	1.88799e-22	1.03379e-19	1.06983	5.54649e-34	9.7422e-32	1.93735	5.20741e-07	2.79535e-05	0.864281
ENSG00000189266.11	_PNRC2	2.09048e-22	1.10064e-19	-0.924593	0.248054	0.481044	-0.582776	0.500644	0.812066	0.345592
ENSG00000026025.15	_VIM	2.55675e-22	1.29627e-19	-0.31422	1.58154e-36	3.2083e-34	-0.411007	0.000715347	0.0125767	-0.0960041
ENSG00000164733.20	_CTSB	3.15578e-22	1.54284e-19	-0.535578	3.43646e-19	2.7651e-17	-0.520854	0.733143	0.922115	0.0151832
ENSG00000196878.14	_LAMB3	8.0824e-22	3.81517e-19	-0.510602	1.12527e-36	2.31532e-34	-0.681872	1.61968e-08	1.2553e-06	-0.170523
ENSG00000108342.12	_CSF3	1.12575e-21	5.13678e-19	-1.04499	3.08581e-55	1.20121e-52	-1.61728	9.23686e-15	1.65732e-12	-0.570577
ENSG00000134762.16	_DSC3	1.6327e-21	7.20967e-19	0.454924	1.02718e-37	2.17566e-35	0.759464	8.17361e-08	5.27379e-06	0.305303
ENSG00000186081.11	_KRT5	3.65712e-21	1.56445e-18	0.348127	4.42159e-98	4.89878e-95	0.744687	1.21813e-35	9.38537e-33	0.397338
ENSG00000120885.21	_CLU	2.08205e-20	8.6367e-18	1.07356	1.41472e-42	4.33538e-40	1.96391	3.56546e-08	2.58013e-06	0.89292
ENSG00000205592.14	_MUC19	3.90507e-20	1.57225e-17	2.89527	0.0866833	0.2379	0.831925	4.26194e-07	2.3163e-05	-2.06418
ENSG00000186832.8	_KRT16	3.47727e-19	1.36001e-16	0.833373	4.11617e-40	1.04009e-37	1.53829	7.73064e-09	6.57506e-07	0.704466
ENSG00000178363.4	_CALML3	4.2881e-19	1.63055e-16	1.51591	1.1511e-40	3.01441e-38	3.1216	7.36334e-08	4.87096e-06	1.60209
ENSG00000137975.7	_CLCA2	6.52594e-19	2.41442e-16	0.439429	3.43325e-105	4.12076e-102	1.17663	7.5802e-43	8.27378e-40	0.738071
ENSG00000109321.10	_AREG	1.21271e-18	4.36863e-16	-0.547078	1.10092e-48	3.96412e-46	-0.789626	8.67872e-06	0.000328537	-0.241641
ENSG00000104267.9	_CA2	2.14816e-18	7.54006e-16	0.980858	1.59063e-31	2.60339e-29	1.66722	1.68084e-05	0.00056888	0.685601
ENSG00000124225.15	_PMEPA1	2.63105e-18	9.00412e-16	-0.596635	2.57318e-46	8.61897e-44	-0.808643	0.000458144	0.00881171	-0.210897
ENSG00000117143.13	_UAP1	1.02528e-17	3.42318e-15	-0.4365	5.71001e-60	2.83591e-57	-0.873593	1.0655e-20	3.40389e-18	-0.436231
ENSG00000185432.11	_METTL7A	1.1291e-17	3.68005e-15	0.853203	1.01461e-26	1.27073e-24	1.38027	0.000136914	0.00327989	0.530937
ENSG00000089356.18	_FXYD3	1.5118e-17	4.81279e-15	0.733718	1.71885e-64	9.16913e-62	1.57935	4.94984e-20	1.50774e-17	0.846031
ENSG00000148143.12	_ZNF462	4.28249e-17	1.33234e-14	0.508712	3.20806e-38	7.10857e-36	0.831213	1.34286e-08	1.07248e-06	0.323281
ENSG00000086570.12	_FAT2	6.76965e-17	2.00973e-14	0.446863	3.70829e-84	3.5607e-81	1.01823	3.20562e-35	2.33262e-32	0.572356
ENSG00000129757.13	_CDKN1C	6.90025e-17	2.00973e-14	1.30573	3.63751e-36	7.07986e-34	2.54983	2.1973e-07	1.27968e-05	1.24547
ENSG00000169469.8	_SPRR1B	6.79309e-17	2.00973e-14	1.28964	4.29828e-30	6.38228e-28	2.0415	0.000578873	0.0105895	0.748128
ENSG00000143162.7	_CREG1	7.74559e-17	2.20895e-14	0.46526	3.04931e-30	4.62307e-28	0.656566	0.000127254	0.0030981	0.191719
ENSG00000149212.11	_SESN3	1.24856e-16	3.48806e-14	0.731878	4.75444e-65	2.63377e-62	1.85699	2.14458e-22	7.59182e-20	1.12768
ENSG00000108352.12	_RAPGEFL1	1.4174e-16	3.88054e-14	0.992424	1.48422e-15	8.90716e-14	1.64028	0.00400752	0.0459167	0.642087
ENSG00000078900.14	_TP73	3.83197e-16	1.02855e-13	1.61026	5.28187e-19	4.11215e-17	2.50307	0.00779945	0.075616	0.895181
ENSG00000127526.14	_SLC35E1	4.08776e-16	1.0761e-13	-0.423892	1.70044e-10	5.39457e-09	-0.395133	0.574459	0.852986	0.0297063
ENSG00000163931.15	_TKT	2.10266e-15	5.43081e-13	0.310859	1.78179e-27	2.31199e-25	0.4766	3.8582e-05	0.00114332	0.166555
ENSG00000184292.6	_TACSTD2	2.99965e-15	7.60411e-13	0.505486	4.51669e-23	4.71405e-21	0.650963	0.0116411	0.098684	0.145806
ENSG00000117394.21	_SLC2A1	4.12905e-15	1.02768e-12	0.451816	7.79232e-31	1.21992e-28	0.663362	2.9897e-05	0.000925688	0.211952
ENSG00000178209.14	_PLEC	9.09358e-15	2.22289e-12	-0.343784	4.11852e-26	4.90239e-24	-0.465642	0.0011633	0.0180531	-0.120983
ENSG00000117984.13	_CTSD	1.66256e-14	3.99277e-12	0.387462	1.21749e-48	4.27696e-46	0.738512	5.12199e-18	1.29015e-15	0.351467
ENSG00000105647.16	_PIK3R2	1.80214e-14	4.25337e-12	0.347995	9.54334e-40	2.32971e-37	0.696546	2.21157e-12	2.92598e-10	0.349283
ENSG00000205336.11	_ADGRG1	1.89824e-14	4.40423e-12	0.508175	2.49358e-34	4.60449e-32	0.846533	3.47086e-07	1.92633e-05	0.338948
ENSG00000135919.12	_SERPINE2	2.09138e-14	4.71543e-12	-0.669418	9.19283e-21	8.22387e-19	-0.840256	0.0245581	0.161234	-0.169527
ENSG00000197641.11	_SERPINB13	2.10126e-14	4.71543e-12	0.832182	2.32468e-32	3.8933e-30	1.52891	1.33596e-06	6.29438e-05	0.70034
ENSG00000175592.8	_FOSL1	2.14439e-14	4.73461e-12	-1.09269	2.96467e-58	1.33438e-55	-2.06854	2.31819e-18	6.07272e-16	-0.97587
ENSG00000070404.9	_FSTL3	2.69708e-14	5.86036e-12	-0.400883	1.74474e-17	1.17979e-15	-0.478184	0.122261	0.428745	-0.076558
ENSG00000128595.16	_CALU	3.06413e-14	6.55389e-12	-0.331844	3.44852e-26	4.13909e-24	-0.495093	5.58178e-05	0.0015859	-0.162442
ENSG00000112378.11	_PERP	5.58781e-14	1.17679e-11	0.341146	1.19947e-62	6.16999e-60	0.744156	1.43892e-25	6.28232e-23	0.403556
ENSG00000185624.14	_P4HB	8.48237e-14	1.75932e-11	-0.311735	1.167e-16	7.60558e-15	-0.350791	0.268701	0.622548	-0.0384623
ENSG00000134215.15	_VAV3	9.90819e-14	2.02438e-11	1.06005	3.02845e-45	9.69306e-43	1.97861	7.20183e-07	3.6992e-05	0.924324
ENSG00000096696.13	_DSP	1.56263e-13	3.14571e-11	0.280095	3.13275e-57	1.3673e-54	0.612276	1.21437e-26	5.48479e-24	0.333044
ENSG00000112972.14	_HMGCS1	2.91858e-13	5.79021e-11	-0.296444	6.54508e-08	1.37619e-06	-0.27124	0.563337	0.848516	0.0260019
ENSG00000001617.11	_SEMA3F	3.65815e-13	7.15378e-11	0.502394	4.5434e-41	1.25843e-38	1.0917	8.44256e-14	1.36519e-11	0.590171
ENSG00000137699.16	_TRIM29	4.94822e-13	9.54031e-11	0.436992	1.81792e-52	6.89039e-50	0.908154	1.9184e-15	3.64163e-13	0.471827
ENSG00000130707.17	_ASS1	5.26693e-13	1.00137e-10	0.548327	8.06792e-52	2.97954e-49	1.19396	1.12317e-27	5.6582e-25	0.645568
ENSG00000132182.11	_NUP210	6.35103e-13	1.19095e-10	0.848883	1.91031e-07	3.67836e-06	0.663108	0.17949	0.521437	-0.186543
ENSG00000162734.12	_PEA15	6.51633e-13	1.20543e-10	-0.433136	1.9821e-19	1.62206e-17	-0.625776	0.00165674	0.0237038	-0.191246
ENSG00000068078.18	_FGFR3	7.14929e-13	1.30489e-10	1.2598	2.01535e-34	3.76975e-32	2.93896	4.58697e-11	5.31683e-09	1.67483
ENSG00000151914.19	_DST	1.01873e-12	1.83492e-10	0.249564	9.32087e-40	2.31463e-37	0.574	7.50504e-16	1.53595e-13	0.325221
ENSG00000182718.16	_ANXA2	1.09867e-12	1.9532e-10	-0.22809	8.36799e-14	4.18487e-12	-0.240823	0.644614	0.885751	-0.0119429
ENSG00000205420.10	_KRT6A	1.32478e-12	2.32499e-10	-0.329027	0.0306638	0.110579	-0.0938519	1.69921e-11	2.04185e-09	0.235963
ENSG00000167460.15	_TPM4	1.6098e-12	2.78944e-10	-0.27705	9.76245e-19	7.40045e-17	-0.324078	0.193786	0.540692	-0.0462566
ENSG00000125844.15	_RRBP1	1.64776e-12	2.81952e-10	-0.328243	4.69642e-18	3.33214e-16	-0.367113	0.363337	0.71384	-0.0378302
ENSG00000108829.9	_LRRC59	2.59365e-12	4.38327e-10	-0.336493	3.62434e-38	7.90929e-36	-0.581083	1.43992e-08	1.13615e-06	-0.243802
ENSG00000107262.20	_BAG1	4.53105e-12	7.56409e-10	0.417927	1.30454e-47	4.47366e-45	0.83782	2.47346e-13	3.68152e-11	0.420657
ENSG00000167772.11	_ANGPTL4	5.39788e-12	8.90259e-10	-1.39302	3.25422e-72	2.03785e-69	-3.16526	1.23462e-36	1.07807e-33	-1.76815
ENSG00000077942.18	_FBLN1	6.95475e-12	1.13338e-09	0.548462	8.41905e-27	1.06368e-24	0.976678	1.27673e-06	6.12548e-05	0.428259
ENSG00000157654.17	_PALM2-AKAP2	9.69744e-12	1.56174e-09	-1.42149	2.01328e-05	0.000240442	-1.31905	0.662418	0.894101	0.110078
ENSG00000144136.10	_SLC20A1	1.04918e-11	1.67002e-09	-0.311156	1.01303e-56	4.29137e-54	-0.775181	2.9623e-27	1.43704e-24	-0.463224
ENSG00000162909.17	_CAPN2	1.08268e-11	1.68418e-09	-0.244157	5.14381e-31	8.14136e-29	-0.408017	2.67733e-07	1.52468e-05	-0.163033
ENSG00000179604.9	_CDC42EP4	1.07812e-11	1.68418e-09	0.599011	2.75978e-21	2.58111e-19	1.00366	0.000206731	0.00460381	0.405997
ENSG00000101255.10	_TRIB3	1.10441e-11	1.69868e-09	-0.410206	4.94018e-34	8.78438e-32	-0.680911	5.80539e-07	3.04156e-05	-0.269522
ENSG00000072310.16	_SREBF1	1.30354e-11	1.98269e-09	0.35682	1.25708e-72	8.2299e-70	0.921163	1.85113e-30	1.1021e-27	0.565026
ENSG00000074416.13	_MGLL	1.49653e-11	2.20868e-09	-0.904899	3.45764e-23	3.63506e-21	-1.23657	0.00108228	0.0172482	-0.332688
ENSG00000136068.14	_FLNB	1.496e-11	2.20868e-09	-0.355886	1.82434e-36	3.64944e-34	-0.617271	1.77934e-12	2.40266e-10	-0.260402
ENSG00000167552.13	_TUBA1A	1.50053e-11	2.20868e-09	-0.390985	3.45117e-06	5.01586e-05	-0.298781	0.0801262	0.341075	0.0926042
ENSG00000107731.12	_UNC5B	2.50725e-11	3.65125e-09	0.814254	5.3449e-37	1.11569e-34	1.79402	1.16459e-09	1.12991e-07	0.982352
ENSG00000011465.16	_DCN	2.74123e-11	3.94996e-09	-0.926626	0.00188784	0.0118322	-0.510873	0.00524762	0.0565707	0.416959
ENSG00000044574.7	_HSPA5	2.83807e-11	4.04692e-09	-0.289215	4.14343e-41	1.17015e-38	-0.542582	6.95388e-13	9.90021e-11	-0.252441
ENSG00000154734.14	_ADAMTS1	2.98006e-11	4.20556e-09	-1.4468	4.85639e-16	3.04115e-14	-1.76934	0.079167	0.339199	-0.320477
ENSG00000180447.6	_GAS1	3.49839e-11	4.88668e-09	0.968365	1.27757e-19	1.05752e-17	1.8176	0.000115884	0.0029022	0.849625
ENSG00000196562.14	_SULF2	4.69272e-11	6.48875e-09	0.557394	2.00524e-24	2.20469e-22	0.989438	1.91092e-06	8.78217e-05	0.433007
ENSG00000149948.13	_HMGA2	4.88273e-11	6.68397e-09	-0.719007	3.4732e-33	6.02706e-31	-1.18536	1.00654e-08	8.23983e-07	-0.465375
ENSG00000158246.7	_FAM46B	7.10891e-11	9.63503e-09	0.801311	1.49433e-27	1.95663e-25	1.41023	4.8293e-05	0.0013902	0.609368
ENSG00000100345.21	_MYH9	8.48297e-11	1.13846e-08	-0.240199	1.71745e-26	2.11422e-24	-0.374176	1.68061e-05	0.00056888	-0.133111
ENSG00000135074.15	_ADAM19	9.99722e-11	1.32866e-08	-1.00787	2.02142e-19	1.64489e-17	-1.63334	2.60022e-05	0.000832707	-0.621988
ENSG00000116260.16	_QSOX1	1.06513e-10	1.39681e-08	-0.50059	3.52242e-12	1.42911e-10	-0.574539	0.278015	0.633918	-0.073278
ENSG00000214357.8	_NEURL1B	1.07141e-10	1.39681e-08	0.556218	2.67291e-18	1.96418e-16	0.848411	0.00242599	0.0314922	0.293525
ENSG00000131669.9	_NINJ1	1.0879e-10	1.40493e-08	0.476464	2.59275e-34	4.727e-32	0.997485	1.18325e-09	1.13958e-07	0.522118
ENSG00000186918.13	_ZNF395	1.39348e-10	1.78274e-08	0.574383	4.59658e-08	9.94063e-07	0.60674	0.770262	0.932914	0.0326281
ENSG00000250644.3	_RP11-295K3.1	1.54394e-10	1.95694e-08	1.06147	4.20977e-10	1.25017e-08	1.41119	0.151675	0.477521	0.350358
ENSG00000164050.12	_PLXNB1	2.11575e-10	2.65711e-08	0.418212	4.28983e-21	3.93544e-19	0.580531	0.0119401	0.099867	0.163065
ENSG00000119927.13	_GPAM	2.29098e-10	2.82534e-08	-0.573046	0.000105145	0.00102186	-0.422428	0.100789	0.388504	0.151541
ENSG00000139289.13	_PHLDA1	2.28659e-10	2.82534e-08	-0.409702	1.07658e-26	1.33672e-24	-0.682703	1.39843e-10	1.53921e-08	-0.272889
ENSG00000241978.9	_AKAP2	2.52504e-10	3.08618e-08	-0.390223	2.16025e-38	4.93875e-36	-0.816861	8.12671e-20	2.36541e-17	-0.425968
ENSG00000167962.13	_ZNF598	3.06425e-10	3.71208e-08	-0.424119	2.04071e-11	7.32975e-10	-0.577848	0.0380676	0.217329	-0.15305
ENSG00000104332.11	_SFRP1	3.09363e-10	3.71479e-08	0.386329	2.22189e-23	2.35308e-21	0.648836	1.2557e-08	1.02156e-06	0.263254
ENSG00000177494.5	_ZBED2	3.21796e-10	3.79746e-08	-0.550134	2.56833e-11	9.13374e-10	-0.66504	0.187139	0.531703	-0.114215
ENSG00000198355.4	_PIM3	3.20217e-10	3.79746e-08	0.531359	3.96785e-12	1.58465e-10	0.697219	0.0735987	0.325894	0.167635
ENSG00000176170.13	_SPHK1	3.43959e-10	4.02432e-08	-1.03043	2.94037e-26	3.589e-24	-1.58463	1.01014e-05	0.000372699	-0.550398
ENSG00000134243.11	_SORT1	3.90647e-10	4.53184e-08	0.551229	2.43562e-07	4.5726e-06	0.484484	0.498709	0.811159	-0.0654725
ENSG00000073756.11	_PTGS2	4.10504e-10	4.72218e-08	-0.914096	2.86484e-14	1.50593e-12	-1.08919	0.0917543	0.371154	-0.172333
ENSG00000265972.5	_TXNIP	4.15097e-10	4.73522e-08	0.390823	5.48212e-81	4.93494e-78	1.16518	1.7783e-33	1.10915e-30	0.775043
ENSG00000027869.11	_SH2D2A	4.98964e-10	5.64489e-08	-1.22823	2.53775e-22	2.53828e-20	-1.80423	0.000138884	0.00331348	-0.578168
ENSG00000100234.11	_TIMP3	6.40619e-10	7.18806e-08	0.708444	6.6974e-14	3.38465e-12	0.92688	0.0134995	0.108139	0.220466
ENSG00000005884.17	_ITGA3	7.45687e-10	8.29895e-08	-0.235781	3.59388e-19	2.8441e-17	-0.336126	0.0022905	0.0302124	-0.0996005
ENSG00000106105.13	_GARS	7.99126e-10	8.82196e-08	-0.349034	4.06327e-19	3.18061e-17	-0.505052	0.00172691	0.0243731	-0.155311
ENSG00000115758.12	_ODC1	8.14482e-10	8.91956e-08	-0.350236	2.77093e-38	6.23588e-36	-0.717618	7.92401e-14	1.29736e-11	-0.366358
ENSG00000168386.18	_FILIP1L	8.4709e-10	9.20302e-08	1.24964	1.95024e-08	4.51596e-07	1.75392	0.161681	0.493669	0.498295
ENSG00000039068.18	_CDH1	8.63698e-10	9.30958e-08	0.338424	8.98243e-13	3.90858e-11	0.392153	0.309666	0.667875	0.0543603
ENSG00000150593.17	_PDCD4	9.79967e-10	1.0399e-07	0.359004	1.44883e-41	4.17351e-39	0.871426	3.36971e-17	7.60972e-15	0.513092
ENSG00000164086.9	_DUSP7	9.78022e-10	1.0399e-07	-0.339133	4.57032e-10	1.35013e-08	-0.407156	0.249123	0.602257	-0.0669637
ENSG00000091527.15	_CDV3	1.08489e-09	1.14239e-07	-0.313073	6.18516e-18	4.3456e-16	-0.437871	0.0066146	0.0671093	-0.124234
ENSG00000148154.9	_UGCG	1.19114e-09	1.24469e-07	-0.493497	1.64352e-21	1.55735e-19	-0.854977	1.80684e-06	8.33309e-05	-0.361267
ENSG00000189334.8	_S100A14	1.41512e-09	1.46754e-07	0.312548	1.06117e-25	1.2426e-23	0.551031	1.99415e-07	1.18188e-05	0.239498
ENSG00000139211.6	_AMIGO2	1.75545e-09	1.80679e-07	-0.473651	4.00224e-40	1.02936e-37	-1.06101	3.85828e-24	1.53139e-21	-0.586439
ENSG00000158055.15	_GRHL3	1.83762e-09	1.87725e-07	1.2218	9.4512e-09	2.30331e-07	1.47929	0.39435	0.739788	0.251056
ENSG00000198830.10	_HMGN2	2.40034e-09	2.43394e-07	0.250884	2.55117e-08	5.75932e-07	0.234244	0.684399	0.902382	-0.0158566
ENSG00000114251.14	_WNT5A	2.46478e-09	2.48091e-07	-0.701473	2.26323e-06	3.43129e-05	-0.646696	0.639857	0.883563	0.0550103
ENSG00000078098.13	_FAP	2.52187e-09	2.51985e-07	-0.449039	3.63293e-07	6.61506e-06	-0.435542	0.84629	0.959424	0.014404
ENSG00000142765.17	_SYTL1	3.28888e-09	3.26243e-07	0.663432	3.91572e-12	1.57537e-10	0.954179	0.0405796	0.225458	0.289642
ENSG00000087842.10	_PIR	3.40618e-09	3.35448e-07	0.681863	5.81191e-13	2.60776e-11	1.0846	0.00991568	0.0889558	0.403866
ENSG00000235109.7	_ZSCAN31	3.69216e-09	3.61014e-07	1.04652	1.79457e-12	7.47028e-11	1.71071	0.00691231	0.0690634	0.663555
ENSG00000188039.14	_NWD1	4.0702e-09	3.95156e-07	1.11253	6.70736e-13	2.98167e-11	1.55615	0.0738998	0.326688	0.447536
ENSG00000117461.14	_PIK3R3	4.14284e-09	3.99375e-07	0.536601	2.50942e-59	1.20477e-56	1.52499	2.31154e-28	1.31637e-25	0.988956
ENSG00000177706.8	_FAM20C	4.3534e-09	4.16739e-07	-0.536897	8.14213e-28	1.08584e-25	-1.00412	2.62196e-09	2.45303e-07	-0.466894
ENSG00000242265.5	_PEG10	4.41207e-09	4.19422e-07	0.286894	7.84394e-41	2.09215e-38	0.664365	3.18508e-15	5.95974e-13	0.378225
ENSG00000110092.3	_CCND1	4.78836e-09	4.52054e-07	-0.377033	1.19677e-29	1.74112e-27	-0.749705	1.45371e-15	2.88495e-13	-0.371428
ENSG00000196754.10	_S100A2	5.56829e-09	5.22085e-07	-0.220153	0.335838	0.577285	-0.0461829	1.15489e-05	0.000416716	0.174968
ENSG00000171056.7	_SOX7	5.7162e-09	5.32307e-07	0.51336	2.10081e-07	4.00237e-06	0.506325	0.95218	0.985668	-0.00593314
ENSG00000171992.12	_SYNPO	5.86587e-09	5.42553e-07	0.670659	9.17963e-24	9.86673e-22	1.27947	6.86496e-06	0.000270835	0.609381
ENSG00000029993.14	_HMGB3	6.48402e-09	5.94926e-07	-0.359826	1.50912e-12	6.39291e-11	-0.431779	0.21466	0.565489	-0.0713938
ENSG00000143416.20	_SELENBP1	6.51903e-09	5.94926e-07	1.33196	9.29581e-16	5.69734e-14	2.22318	0.0100991	0.0898631	0.896341
ENSG00000178573.6	_MAF	7.18222e-09	6.46826e-07	0.873084	3.38845e-35	6.42155e-33	2.49769	2.13832e-14	3.63737e-12	1.62139
ENSG00000197785.13	_ATAD3A	7.14805e-09	6.46826e-07	-0.463427	5.42015e-13	2.43957e-11	-0.622353	0.0250791	0.163997	-0.157386
ENSG00000057019.15	_DCBLD2	7.47943e-09	6.69189e-07	-0.422762	4.68956e-36	9.00583e-34	-0.872214	7.68223e-24	2.95946e-21	-0.449227
ENSG00000168077.13	_SCARA3	8.37107e-09	7.44102e-07	0.554825	1.16114e-19	9.66698e-18	1.02096	4.39331e-05	0.00127309	0.467423
ENSG00000128340.14	_RAC2	8.91234e-09	7.82058e-07	-0.313141	4.24615e-06	6.03128e-05	-0.274366	0.462485	0.789576	0.03965
ENSG00000271447.5	_MMP28	8.9004e-09	7.82058e-07	0.711928	5.24213e-21	4.74638e-19	1.26922	0.000150891	0.00355752	0.55658
ENSG00000142627.12	_EPHA2	9.19768e-09	8.01956e-07	-0.303831	5.1478e-41	1.39894e-38	-0.693709	2.53891e-17	5.83414e-15	-0.389146
ENSG00000177570.13	_SAMD12	9.30093e-09	8.05825e-07	0.728141	5.66977e-05	0.000596942	0.667687	0.673352	0.898463	-0.0626179
ENSG00000164171.10	_ITGA2	9.40505e-09	8.09722e-07	-0.399716	9.75523e-28	1.28903e-25	-0.694807	3.09357e-06	0.000135388	-0.293706
ENSG00000091409.14	_ITGA6	1.06121e-08	9.07928e-07	-0.228016	3.00086e-11	1.05676e-09	-0.28385	0.122464	0.429115	-0.055068
ENSG00000064961.18	_HMG20B	1.11815e-08	9.50709e-07	0.372497	4.81386e-11	1.65081e-09	0.492798	0.0959836	0.380046	0.12137
ENSG00000134755.14	_DSC2	1.19982e-08	1.01384e-06	0.362644	2.81083e-09	7.40116e-08	0.42656	0.346611	0.698985	0.0653126
ENSG00000112297.14	_AIM1	1.24678e-08	1.04585e-06	0.281165	1.54663e-12	6.4945e-11	0.367725	0.0680927	0.31141	0.0870842
ENSG00000165799.4	_RNASE7	1.25297e-08	1.04585e-06	-0.789649	6.13264e-05	0.000639597	-0.611036	0.156115	0.485009	0.17942
ENSG00000169429.10	_CXCL8	1.34639e-08	1.11701e-06	-1.53534	1.19707e-16	7.7664e-15	-2.09292	0.000265469	0.00569608	-0.557111
ENSG00000006327.13	_TNFRSF12A	1.59664e-08	1.31665e-06	-0.412643	3.80738e-15	2.15854e-13	-0.639573	0.00131902	0.0198587	-0.226184
ENSG00000091542.8	_ALKBH5	1.78319e-08	1.46168e-06	-0.286572	1.43972e-20	1.27217e-18	-0.470305	6.14177e-05	0.00171891	-0.18282
ENSG00000204103.3	_MAFB	1.85082e-08	1.50808e-06	0.698437	9.63601e-20	8.06904e-18	1.35929	5.44414e-06	0.000221451	0.661053
ENSG00000198805.11	_PNP	1.87048e-08	1.51509e-06	-0.356094	1.57265e-15	9.32133e-14	-0.537606	0.00178584	0.0250707	-0.180812
ENSG00000125648.14	_SLC25A23	1.9322e-08	1.55588e-06	0.519309	4.62707e-13	2.09571e-11	0.890454	0.00163353	0.0234862	0.371103
ENSG00000075275.16	_CELSR1	1.96818e-08	1.57558e-06	0.477581	1.34457e-15	8.13691e-14	0.675319	0.00110066	0.0173902	0.199633
ENSG00000122378.13	_FAM213A	2.22311e-08	1.76931e-06	0.494172	2.9342e-39	7.04355e-37	1.42299	5.76482e-17	1.27979e-14	0.929887
ENSG00000058262.9	_SEC61A1	2.52203e-08	1.99561e-06	-0.249434	2.87372e-05	0.000328494	-0.196827	0.15069	0.47583	0.0531025
ENSG00000167491.17	_GATAD2A	2.7123e-08	2.13384e-06	-0.304613	9.53632e-15	5.12506e-13	-0.443524	0.0049197	0.0538331	-0.138149
ENSG00000163435.15	_ELF3	2.80833e-08	2.19675e-06	1.59184	7.19464e-08	1.49963e-06	1.88086	0.453385	0.784367	0.295665
ENSG00000101670.11	_LIPG	2.82722e-08	2.19897e-06	-0.325932	2.80518e-08	6.26404e-07	-0.365176	0.48454	0.802748	-0.0388326
ENSG00000162522.10	_KIAA1522	2.87111e-08	2.22049e-06	0.287021	6.11787e-11	2.05878e-09	0.447293	0.0106228	0.0927579	0.160726
ENSG00000134871.17	_COL4A2	3.11795e-08	2.39784e-06	-0.268829	5.98121e-10	1.7264e-08	-0.32158	0.251776	0.604096	-0.0518094
ENSG00000147065.16	_MSN	3.25575e-08	2.48983e-06	-0.228603	1.9769e-10	6.24413e-09	-0.2721	0.218257	0.568903	-0.0428873
ENSG00000114573.9	_ATP6V1A	3.32727e-08	2.51641e-06	0.32711	1.5234e-09	4.16349e-08	0.381306	0.317524	0.674165	0.0547682
ENSG00000131016.16	_AKAP12	3.31865e-08	2.51641e-06	-0.464429	4.94436e-39	1.14861e-36	-1.04541	5.24477e-19	1.40196e-16	-0.580748
ENSG00000143549.19	_TPM3	3.53288e-08	2.65723e-06	-0.244294	2.95826e-21	2.73127e-19	-0.416047	1.63668e-06	7.62891e-05	-0.170977
ENSG00000085063.15	_CD59	3.65333e-08	2.73281e-06	-0.275538	8.14835e-09	1.99254e-07	-0.315176	0.420521	0.760235	-0.0390353
ENSG00000143631.10	_FLG	3.7542e-08	2.78845e-06	0.762877	9.52148e-18	6.49942e-16	1.38056	0.000181873	0.00412917	0.617316
ENSG00000181649.6	_PHLDA2	3.76845e-08	2.78845e-06	-0.440514	3.97156e-22	3.89132e-20	-0.836363	1.15741e-07	7.18473e-06	-0.395399
ENSG00000101311.15	_FERMT1	3.90533e-08	2.8742e-06	-0.289048	2.31788e-16	1.47738e-14	-0.436421	0.0023911	0.0311318	-0.146534
ENSG00000135821.18	_GLUL	4.20027e-08	3.07473e-06	0.286942	1.91438e-06	2.95845e-05	0.371641	0.245638	0.60003	0.0849575
ENSG00000134001.12	_EIF2S1	4.28396e-08	3.11932e-06	-0.368861	1.19452e-12	5.13573e-11	-0.492693	0.0746558	0.329018	-0.123179
ENSG00000185630.18	_PBX1	4.50341e-08	3.26176e-06	0.56948	9.3294e-20	7.85797e-18	1.28672	1.24568e-06	6.02063e-05	0.719627
ENSG00000103257.8	_SLC7A5	6.29099e-08	4.53249e-06	0.191804	2.55592e-16	1.62172e-14	0.256673	0.0305392	0.189935	0.0656162
ENSG00000131236.16	_CAP1	6.34246e-08	4.54565e-06	-0.264629	2.68408e-15	1.57791e-13	-0.389699	0.00119535	0.0184196	-0.124534
ENSG00000183963.18	_SMTN	6.45915e-08	4.60517e-06	-0.526584	1.12053e-15	6.83856e-14	-0.770021	0.000366583	0.00733054	-0.241923
ENSG00000136010.13	_ALDH1L2	6.76596e-08	4.79892e-06	-0.354451	0.00720271	0.0356988	-0.193731	0.00620598	0.0638043	0.161874
ENSG00000182752.9	_PAPPA	7.34319e-08	5.18149e-06	-0.940015	3.45085e-08	7.56509e-07	-1.00992	0.652323	0.889828	-0.0682626
ENSG00000176641.10	_RNF152	7.70713e-08	5.41041e-06	0.715147	2.71053e-16	1.71227e-14	1.16897	0.000181901	0.00412917	0.453528
ENSG00000138675.16	_FGF5	7.7492e-08	5.41218e-06	-1.77672	3.81548e-18	2.73405e-16	-2.4485	0.00732577	0.0719288	-0.678418
ENSG00000167964.12	_RAB26	7.79418e-08	5.41596e-06	1.28304	4.0971e-06	5.85422e-05	1.27678	0.997866	0.999907	-0.000862577
ENSG00000205542.10	_TMSB4X	8.20374e-08	5.67177e-06	-0.354097	0.181569	0.396941	-0.0984553	2.17681e-07	1.27856e-05	0.255843
ENSG00000171617.13	_ENC1	8.95654e-08	6.16111e-06	-0.536188	5.20904e-13	2.35191e-11	-0.770169	0.00685329	0.0686797	-0.233438
ENSG00000138772.12	_ANXA3	9.54742e-08	6.53473e-06	-0.290913	3.48483e-14	1.82516e-12	-0.514414	0.000181583	0.00412917	-0.223065
ENSG00000142192.20	_APP	9.64984e-08	6.57198e-06	-0.189895	0.0340774	0.119858	-0.0842106	0.00191842	0.0261632	0.106336
ENSG00000175166.16	_PSMD2	1.01742e-07	6.89482e-06	-0.350682	3.04047e-12	1.24409e-10	-0.44974	0.00828631	0.078838	-0.0986929
ENSG00000137267.5	_TUBB2A	1.05506e-07	7.11463e-06	-0.479916	1.16198e-13	5.69253e-12	-0.720027	0.00441492	0.0496806	-0.239029
ENSG00000114850.6	_SSR3	1.10458e-07	7.41204e-06	-0.364012	3.35522e-26	4.06094e-24	-0.636499	4.16945e-07	2.27548e-05	-0.271503
ENSG00000151632.17	_AKR1C2	1.13448e-07	7.57553e-06	0.458002	1.44825e-106	1.89629e-103	2.00322	1.26635e-122	5.52887e-119	1.54482
ENSG00000188042.7	_ARL4C	1.23874e-07	8.23162e-06	-0.559325	4.60231e-27	5.86612e-25	-1.14099	7.90896e-12	9.77278e-10	-0.581707
ENSG00000162493.16	_PDPN	1.26027e-07	8.33423e-06	-0.665307	8.90696e-05	0.000886572	-0.587064	0.508843	0.817308	0.0794529
ENSG00000187446.11	_CHP1	1.36748e-07	8.99971e-06	0.317334	3.54436e-19	2.82674e-17	0.49517	0.000305502	0.00636998	0.178154
ENSG00000180638.17	_SLC47A2	1.38082e-07	9.03123e-06	1.08959	2.92263e-15	1.71116e-13	2.2433	0.000325804	0.00672029	1.15908
ENSG00000221869.4	_CEBPD	1.38546e-07	9.03123e-06	0.436192	1.54611e-15	9.24007e-14	0.707456	5.59515e-05	0.00158626	0.271195
ENSG00000127824.13	_TUBA4A	1.47334e-07	9.55855e-06	-0.285885	8.52065e-13	3.72114e-11	-0.394145	0.0302909	0.188749	-0.107626
ENSG00000166197.16	_NOLC1	1.65945e-07	1.07152e-05	-0.308445	1.0178e-21	9.70818e-20	-0.535204	1.46081e-06	6.83345e-05	-0.225973
ENSG00000108179.13	_PPIF	1.76774e-07	1.13609e-05	-0.404451	1.72452e-13	8.25191e-12	-0.556728	0.0125054	0.103131	-0.152494
ENSG00000135926.14	_TMBIM1	1.79568e-07	1.14865e-05	-0.304062	2.97287e-09	7.79933e-08	-0.379197	0.130327	0.44424	-0.0741121
ENSG00000169155.9	_ZBTB43	1.85753e-07	1.18269e-05	-0.421904	5.02168e-12	1.96578e-10	0.681729	1.66588e-36	1.36373e-33	1.1047
ENSG00000163399.15	_ATP1A1	2.11127e-07	1.33802e-05	0.1902	9.23615e-26	1.0904e-23	0.406632	4.12026e-10	4.28311e-08	0.217187
ENSG00000064687.12	_ABCA7	2.2066e-07	1.3884e-05	0.571757	8.88546e-11	2.92854e-09	0.659054	0.436089	0.772289	0.0891238
ENSG00000099204.18	_ABLIM1	2.2212e-07	1.3884e-05	0.29908	1.55571e-11	5.71603e-10	0.412859	0.0154852	0.118737	0.11424
ENSG00000197694.15	_SPTAN1	2.2188e-07	1.3884e-05	0.204591	9.34362e-17	6.14503e-15	0.317756	0.00172024	0.0243585	0.113856
ENSG00000170004.16	_CHD3	2.24151e-07	1.39473e-05	0.331837	8.46748e-08	1.74724e-06	0.503087	0.0402661	0.224237	0.172281
ENSG00000138029.13	_HADHB	2.41384e-07	1.49516e-05	0.29515	1.16075e-08	2.78637e-07	0.352623	0.325329	0.679357	0.0583807
ENSG00000150961.14	_SEC24D	2.50561e-07	1.54501e-05	-0.334522	3.93143e-12	1.57728e-10	-0.464546	0.0330843	0.199787	-0.129229
ENSG00000110203.8	_FOLR3	2.64599e-07	1.62426e-05	-0.757676	0.000760235	0.00558656	-0.562925	0.157279	0.486344	0.19458
ENSG00000101150.17	_TPD52L2	3.04959e-07	1.86365e-05	-0.25955	1.90392e-11	6.88998e-10	-0.360177	0.0329394	0.199556	-0.100003
ENSG00000163041.9	_H3F3A	3.13398e-07	1.90672e-05	0.206926	4.03314e-11	1.40312e-09	0.309563	0.0173327	0.127757	0.103235
ENSG00000148175.12	_STOM	3.20988e-07	1.94425e-05	0.266122	4.63906e-31	7.50746e-29	0.595112	1.10259e-11	1.3497e-09	0.329748
ENSG00000117595.11	_IRF6	3.2434e-07	1.9559e-05	0.302024	9.2637e-14	4.61678e-12	0.465618	9.30728e-05	0.00242359	0.163904
ENSG00000096433.10	_ITPR3	3.45613e-07	2.06598e-05	-0.213252	1.5593e-08	3.67571e-07	-0.238138	0.507667	0.817098	-0.023964
ENSG00000254681.6	_PKD1P5	3.4481e-07	2.06598e-05	-0.80938	0.182763	0.398658	-0.193577	6.02899e-07	3.14612e-05	0.613378
ENSG00000136167.13	_LCP1	3.75823e-07	2.2368e-05	-0.252167	9.0471e-07	1.51694e-05	-0.310718	0.296994	0.654259	-0.0574881
ENSG00000143819.12	_EPHX1	3.78687e-07	2.24409e-05	0.570885	4.41944e-18	3.15115e-16	1.04147	5.92087e-06	0.000238111	0.471424
ENSG00000170522.9	_ELOVL6	4.01266e-07	2.36764e-05	-0.348249	0.0241737	0.0923291	-0.141709	0.00317261	0.0386198	0.20754
ENSG00000073282.12	_TP63	4.28056e-07	2.51487e-05	0.298399	3.40991e-27	4.38509e-25	0.658024	1.78172e-11	2.12155e-09	0.360185
ENSG00000063660.8	_GPC1	4.34142e-07	2.53973e-05	0.333101	1.34984e-25	1.56788e-23	0.706363	4.32232e-08	3.0602e-06	0.374133
ENSG00000179295.17	_PTPN11	4.38695e-07	2.55544e-05	-0.260697	1.56879e-09	4.27131e-08	-0.296231	0.448053	0.780918	-0.034672
ENSG00000169435.13	_RASSF6	4.63418e-07	2.68802e-05	0.451976	2.863e-21	2.66037e-19	0.965815	1.07407e-06	5.39012e-05	0.515213
ENSG00000186063.12	_AIDA	5.17656e-07	2.98996e-05	-0.259643	4.14519e-11	1.43517e-09	-0.344169	0.0875469	0.361126	-0.0836798
ENSG00000075618.17	_FSCN1	5.28444e-07	3.03944e-05	-0.192726	6.4315e-16	3.9928e-14	-0.304224	0.00101388	0.01651	-0.110735
ENSG00000135404.11	_CD63	5.39045e-07	3.08744e-05	-0.234139	5.20999e-05	0.00055626	-0.192273	0.321674	0.677052	0.0426814
ENSG00000151150.21	_ANK3	5.76361e-07	3.28742e-05	0.702928	9.97464e-08	2.02916e-06	0.796111	0.541161	0.836753	0.0932679
ENSG00000239264.8	_TXNDC5	5.99575e-07	3.40563e-05	-0.248659	6.00558e-11	2.02572e-09	-0.341687	0.0457205	0.243123	-0.0922378
ENSG00000198959.11	_TGM2	6.22713e-07	3.52244e-05	-0.897989	6.96193e-13	3.07585e-11	-1.28197	0.00115828	0.0180531	-0.380142
ENSG00000058668.14	_ATP2B4	6.51986e-07	3.6578e-05	0.297131	7.10251e-14	3.57684e-12	0.60486	3.62123e-05	0.0010845	0.307641
ENSG00000196139.13	_AKR1C3	6.49714e-07	3.6578e-05	0.456488	5.63003e-42	1.68936e-39	1.30644	1.60311e-16	3.38669e-14	0.850741
ENSG00000187231.13	_SESTD1	6.67889e-07	3.73173e-05	0.55771	6.26898e-05	0.000652871	0.48934	0.567097	0.850451	-0.0667124
ENSG00000276600.4	_RAB7B	6.75402e-07	3.75837e-05	0.543378	4.46657e-25	5.02594e-23	1.19464	7.76127e-08	5.08286e-06	0.652601
ENSG00000162545.5	_CAMK2N1	6.94063e-07	3.84657e-05	-0.600015	4.81285e-30	7.07342e-28	-1.33351	1.39477e-15	2.81057e-13	-0.732606
ENSG00000112715.21	_VEGFA	7.14578e-07	3.9443e-05	-0.524573	1.672e-29	2.40819e-27	-1.10372	2.03841e-13	3.10454e-11	-0.577457
ENSG00000153395.9	_LPCAT1	7.30259e-07	4.01466e-05	-0.386023	4.12167e-10	1.22908e-08	-0.516035	0.0625321	0.295045	-0.128788
ENSG00000136240.9	_KDELR2	7.37522e-07	4.03838e-05	-0.259853	3.05356e-08	6.74546e-07	-0.308173	0.339619	0.69321	-0.0474044
ENSG00000184575.11	_XPOT	7.44053e-07	4.05791e-05	-0.319332	4.80445e-06	6.73137e-05	-0.302678	0.691759	0.904946	0.0177143
ENSG00000083097.14	_DOPEY1	7.73965e-07	4.20429e-05	0.465319	0.00178472	0.0112962	0.393056	0.547458	0.840707	-0.0712973
ENSG00000129422.14	_MTUS1	7.85215e-07	4.24854e-05	0.465225	4.74896e-06	6.6666e-05	0.459671	0.958671	0.988363	-0.004897
ENSG00000137802.13	_MAPKBP1	7.89073e-07	4.25261e-05	0.354752	6.49527e-06	8.81729e-05	0.400473	0.604018	0.867885	0.0453402
ENSG00000140416.20	_TPM1	8.7266e-07	4.68465e-05	-0.344348	8.46167e-05	0.000845756	-0.314393	0.665356	0.894772	0.0307116
ENSG00000108175.16	_ZMIZ1	8.80783e-07	4.70978e-05	0.292873	5.4074e-20	4.58134e-18	0.589242	4.82936e-06	0.000199543	0.296973
ENSG00000113758.13	_DBN1	9.00383e-07	4.79585e-05	-0.28274	0.00817274	0.0393685	-0.166258	0.0368369	0.213562	0.117291
ENSG00000276043.4	_UHRF1	9.08419e-07	4.8199e-05	-0.31648	1.63165e-22	1.66672e-20	-0.571726	1.22332e-06	5.95653e-05	-0.254497
ENSG00000181885.18	_CLDN7	9.22652e-07	4.87652e-05	0.617116	5.64462e-07	9.90249e-06	0.72135	0.473006	0.796124	0.104072
ENSG00000110042.7	_DTX4	9.46973e-07	4.98581e-05	0.580157	1.15715e-13	5.68821e-12	0.981005	0.000860292	0.014596	0.402007
ENSG00000115008.5	_IL1A	9.78672e-07	5.13297e-05	-0.58475	1.76373e-24	1.96922e-22	-1.12809	1.44663e-12	1.99452e-10	-0.543685
ENSG00000092295.11	_TGM1	1.06675e-06	5.57357e-05	0.926552	0.00163433	0.0104805	0.75367	0.509553	0.817308	-0.17704
ENSG00000142949.16	_PTPRF	1.08913e-06	5.66886e-05	-0.243079	1.97544e-36	3.89757e-34	-0.639442	8.91523e-27	4.17042e-24	-0.395688
ENSG00000163739.4	_CXCL1	1.1252e-06	5.83442e-05	-0.773217	2.04664e-10	6.45029e-09	-1.00028	0.00347261	0.0413494	-0.227818
ENSG00000013588.7	_GPRC5A	1.26145e-06	6.51622e-05	-0.343702	1.93049e-25	2.20673e-23	-0.709355	1.00932e-13	1.61221e-11	-0.365433
ENSG00000104219.12	_ZDHHC2	1.28066e-06	6.58115e-05	-0.675456	0.741493	0.877424	-0.0461174	1.15147e-06	5.69129e-05	0.629001
ENSG00000105401.8	_CDC37	1.28363e-06	6.58115e-05	-0.31488	3.23159e-05	0.000365343	-0.293639	0.692137	0.904946	0.0225139
ENSG00000119681.11	_LTBP2	1.32395e-06	6.76251e-05	-0.27799	7.47165e-16	4.61864e-14	-0.499918	1.63261e-05	0.000558327	-0.221131
ENSG00000119986.6	_AVPI1	1.41986e-06	7.22546e-05	0.308123	1.90542e-18	1.42937e-16	0.642475	1.18881e-06	5.85378e-05	0.335293
ENSG00000176974.19	_SHMT1	1.45093e-06	7.35619e-05	0.405415	2.89074e-05	0.000330178	0.437137	0.749847	0.925945	0.0315782
ENSG00000006534.15	_ALDH3B1	1.46247e-06	7.38735e-05	0.573522	3.97181e-12	1.58465e-10	0.946433	0.00906296	0.0838916	0.375727
ENSG00000104823.8	_ECH1	1.55399e-06	7.82079e-05	0.325222	9.42671e-15	5.08513e-13	0.613366	7.56818e-05	0.00206087	0.288111
ENSG00000134757.4	_DSG3	1.62452e-06	8.1458e-05	0.297293	1.15226e-30	1.78452e-28	0.719573	1.16129e-14	2.05549e-12	0.422488
ENSG00000176842.14	_IRX5	1.76604e-06	8.82313e-05	0.586275	9.65644e-11	3.14664e-09	0.897397	0.0228414	0.15366	0.312823
ENSG00000151136.14	_BTBD11	1.78381e-06	8.87946e-05	0.626199	0.000129335	0.00122151	0.739044	0.548143	0.840707	0.111876
ENSG00000166922.8	_SCG5	1.82576e-06	9.05536e-05	-1.97947	4.89952e-15	2.72462e-13	-2.85207	0.00106252	0.0171113	-0.860162
ENSG00000168461.12	_RAB31	1.91576e-06	9.46746e-05	-0.651052	6.36642e-07	1.10344e-05	-0.695126	0.718384	0.916023	-0.0427579
ENSG00000109917.10	_ZPR1	2.03131e-06	0.000100024	-0.477378	8.02689e-11	2.65163e-09	-0.726843	0.0225696	0.152264	-0.248076
ENSG00000055163.19	_CYFIP2	2.04102e-06	0.000100142	0.370496	2.57128e-18	1.89919e-16	0.805604	5.69268e-07	3.00656e-05	0.435512
ENSG00000099194.5	_SCD	2.06318e-06	0.000100867	0.162727	1.74822e-75	1.25898e-72	0.623153	4.4634e-48	5.84616e-45	0.461193
ENSG00000069849.10	_ATP1B3	2.10423e-06	0.000102508	0.26899	1.37014e-08	3.25647e-07	0.365562	0.109649	0.405357	0.0977029
ENSG00000006432.15	_MAP3K9	2.22178e-06	0.000107851	-0.360583	3.74854e-13	1.71397e-11	-0.620465	0.000670605	0.011918	-0.258477
ENSG00000182827.8	_ACBD3	2.282e-06	0.000110382	-0.235828	5.3767e-10	1.574e-08	-0.324409	0.0585675	0.283697	-0.0877889
ENSG00000174564.12	_IL20RB	2.30355e-06	0.000111033	0.363069	6.63543e-19	5.13817e-17	0.726366	9.7898e-06	0.000363249	0.364357
ENSG00000073008.14	_PVR	2.45819e-06	0.000118071	-0.288964	8.55898e-19	6.55718e-17	-0.597173	3.42752e-08	2.50803e-06	-0.307512
ENSG00000134954.14	_ETS1	2.62009e-06	0.000124907	-0.53848	4.10138e-33	7.03241e-31	-1.22522	7.90131e-12	9.77278e-10	-0.685144
ENSG00000148396.18	_SEC16A	2.61638e-06	0.000124907	-0.178841	5.50207e-07	9.68782e-06	-0.202654	0.507852	0.817117	-0.0229914
ENSG00000186472.19	_PCLO	2.6279e-06	0.000124907	0.870942	0.00203293	0.0125828	0.592571	0.0794973	0.339625	-0.276037
ENSG00000055044.10	_NOP58	2.79781e-06	0.000132523	-0.402169	1.99319e-08	4.60802e-07	-0.491122	0.215181	0.566032	-0.0870755
ENSG00000189410.11	_SH2D5	2.82417e-06	0.000133311	-1.36717	6.59361e-07	1.13734e-05	-1.33865	0.925976	0.979221	0.0227221
ENSG00000177732.8	_SOX12	2.90141e-06	0.000136486	0.314868	4.02524e-15	2.26467e-13	0.59084	0.000196149	0.00439617	0.277057
ENSG00000163814.7	_CDCP1	2.95406e-06	0.000138487	-0.247464	2.00076e-18	1.4931e-16	-0.458619	4.84719e-06	0.000199649	-0.210364
ENSG00000196743.8	_GM2A	3.00465e-06	0.000140378	0.251862	1.90161e-44	5.9541e-42	0.797368	6.22439e-28	3.26108e-25	0.545976
ENSG00000148303.16	_RPL7A	3.02118e-06	0.00014067	0.154395	5.26131e-11	1.79146e-09	0.216208	0.0349958	0.206311	0.0626034
ENSG00000117266.15	_CDK18	3.10893e-06	0.000144265	0.848788	5.60134e-05	0.000590169	0.844864	0.998452	0.999993	-0.000428698
ENSG00000143390.17	_RFX5	3.19698e-06	0.000147352	0.438451	9.24972e-19	7.04887e-17	0.784229	8.82135e-05	0.0023323	0.346525
ENSG00000283029.1	_RN7SL1	3.19115e-06	0.000147352	-0.322091	0.781111	0.896829	0.0615423	0.0630492	0.296564	0.384226
ENSG00000101361.16	_NOP56	3.22107e-06	0.000147964	-0.301587	4.32488e-21	3.94249e-19	-0.554858	1.06178e-05	0.000384175	-0.252301
ENSG00000133056.13	_PIK3C2B	3.2575e-06	0.000149137	0.496458	3.77819e-20	3.23912e-18	0.998878	1.73011e-05	0.000579565	0.50368
ENSG00000048162.20	_NOP16	3.30799e-06	0.000150943	-0.448677	5.28763e-10	1.55107e-08	-0.653058	0.0270414	0.172775	-0.203807
ENSG00000125520.13	_SLC2A4RG	3.36221e-06	0.000152908	0.340606	3.87749e-06	5.57361e-05	0.421119	0.351931	0.704182	0.0821076
ENSG00000102265.11	_TIMP1	3.51587e-06	0.000159367	-0.185311	2.43121e-05	0.000284457	0.205486	2.04176e-19	5.68999e-17	0.391608
ENSG00000221926.11	_TRIM16	3.80646e-06	0.000171969	0.339658	8.8189e-05	0.000879021	0.331173	0.920117	0.978133	-0.00869895
ENSG00000204580.13	_DDR1	3.93575e-06	0.000177225	0.279597	1.00409e-23	1.07125e-21	0.617872	8.8815e-11	1.01156e-08	0.338639
ENSG00000095139.13	_ARCN1	3.96387e-06	0.000177906	-0.230882	5.19232e-09	1.30515e-07	-0.286039	0.230878	0.584149	-0.0545237
ENSG00000168404.12	_MLKL	4.02254e-06	0.000179949	-0.501924	2.28326e-08	5.2117e-07	-0.659622	0.115704	0.417145	-0.157238
ENSG00000183696.13	_UPP1	4.07039e-06	0.000181497	-0.383828	4.04671e-29	5.65871e-27	-0.936458	2.6656e-19	7.27377e-17	-0.551397
ENSG00000163297.16	_ANTXR2	4.18126e-06	0.000185835	-0.522719	2.62368e-17	1.74142e-15	-0.990074	1.10795e-06	5.49696e-05	-0.46546
ENSG00000021826.15	_CPS1	4.25034e-06	0.000188294	0.492951	0.000474726	0.00376099	0.385551	0.329668	0.683444	-0.106669
ENSG00000176915.14	_ANKLE2	4.43963e-06	0.000196045	-0.256272	1.72152e-05	0.000209274	-0.265679	0.869376	0.966289	-0.00896902
ENSG00000175832.12	_ETV4	4.47172e-06	0.000196828	-0.80983	5.0226e-12	1.96578e-10	-1.20231	0.00845846	0.0799343	-0.39077
ENSG00000153989.7	_NUS1	4.54129e-06	0.000199249	-0.294069	1.14264e-08	2.75208e-07	-0.411987	0.0689977	0.313934	-0.1172
ENSG00000188559.13	_RALGAPA2	4.65922e-06	0.000203121	0.307929	1.1124e-07	2.24712e-06	0.436458	0.0945954	0.377172	0.129257
ENSG00000111110.11	_PPM1H	4.85031e-06	0.00021078	1.26449	9.26174e-07	1.54395e-05	1.50423	0.384304	0.730568	0.235367
ENSG00000106078.17	_COBL	5.05073e-06	0.000218796	0.534265	1.30541e-06	2.1102e-05	0.618721	0.48983	0.805701	0.0849622
ENSG00000072110.13	_ACTN1	5.08809e-06	0.000219719	-0.221752	3.84739e-22	3.79548e-20	-0.443709	5.45242e-08	3.73905e-06	-0.22094
ENSG00000146278.10	_PNRC1	5.19507e-06	0.000223633	0.295429	4.00495e-34	7.2104e-32	0.909302	2.03711e-17	4.76467e-15	0.615012
ENSG00000181444.12	_ZNF467	5.25532e-06	0.000225517	1.06026	3.7969e-15	2.15854e-13	2.21546	0.000779988	0.0134072	1.16411
ENSG00000104419.14	_NDRG1	5.29095e-06	0.000226337	-0.32404	6.58461e-05	0.00068033	-0.293069	0.565022	0.849201	0.0322078
ENSG00000083520.14	_DIS3	5.48756e-06	0.000234016	-0.292247	3.7159e-09	9.55715e-08	-0.435438	0.0277753	0.176089	-0.142178
ENSG00000263426.2	_RN7SL471P	5.62314e-06	0.000239053	-0.323928	6.15314e-07	1.06904e-05	-0.402588	0.269046	0.622719	-0.0775188
ENSG00000109971.13	_HSPA8	5.71378e-06	0.000242155	-0.163572	5.41432e-18	3.82267e-16	-0.282525	0.000207749	0.00461202	-0.118145
ENSG00000008513.14	_ST3GAL1	5.83223e-06	0.000245745	-0.627502	0.000193698	0.00174256	-0.667412	0.81166	0.947786	-0.0384357
ENSG00000139112.10	_GABARAPL1	5.83441e-06	0.000245745	0.591964	1.25835e-08	3.01062e-07	0.909874	0.0239988	0.158454	0.317893
ENSG00000142798.18	_HSPG2	5.90082e-06	0.00024778	0.261329	0.000361477	0.00299216	0.300607	0.623197	0.876477	0.0396507
ENSG00000165629.19	_ATP5C1	6.06965e-06	0.00025409	0.278834	0.00244412	0.0147538	0.211916	0.293585	0.651332	-0.0665113
ENSG00000105518.13	_TMEM205	6.21563e-06	0.000259408	0.469925	5.78953e-06	7.94158e-05	0.509205	0.715794	0.915615	0.0398026
ENSG00000072210.18	_ALDH3A2	6.65947e-06	0.000276247	0.361176	4.51114e-20	3.84461e-18	0.686344	1.17806e-05	0.000421774	0.326443
ENSG00000103966.10	_EHD4	6.70568e-06	0.000276488	-0.274562	1.04127e-13	5.13608e-12	-0.481314	0.000420538	0.00820895	-0.206009
ENSG00000122641.10	_INHBA	6.70509e-06	0.000276488	-0.61579	1.73894e-09	4.69026e-08	-0.847601	0.0092238	0.0849602	-0.229374
ENSG00000197451.11	_HNRNPAB	6.81066e-06	0.000279973	-0.201108	1.25466e-09	3.47516e-08	-0.299163	0.0238255	0.157746	-0.0970403
ENSG00000168398.6	_BDKRB2	7.09875e-06	0.000290943	0.486385	1.65635e-07	3.23696e-06	0.618799	0.247917	0.601937	0.133397
ENSG00000110427.15	_KIAA1549L	7.17546e-06	0.000291468	-1.17967	5.04641e-07	8.97327e-06	-1.36403	0.407872	0.750219	-0.182371
ENSG00000147010.17	_SH3KBP1	7.15445e-06	0.000291468	-0.467442	3.33609e-09	8.68891e-08	-0.630465	0.0290962	0.182706	-0.161394
ENSG00000162496.8	_DHRS3	7.15692e-06	0.000291468	0.358508	0.00166588	0.010662	0.275205	0.323407	0.678627	-0.0827531
ENSG00000152518.7	_ZFP36L2	7.20666e-06	0.00029187	-0.262888	2.13835e-11	7.66137e-10	-0.456641	0.00141481	0.0209156	-0.19242
ENSG00000230937.11	_MIR205HG	7.6737e-06	0.000309868	0.195183	1.12888e-14	6.04432e-13	0.347698	0.000454161	0.0087716	0.153329
ENSG00000168785.7	_TSPAN5	7.80065e-06	0.000314068	-0.521526	1.7419e-11	6.35155e-10	-0.818482	0.00372086	0.0434753	-0.296222
ENSG00000187678.9	_SPRY4	7.90583e-06	0.000317369	-0.781656	2.99482e-17	1.97864e-15	-1.42003	9.2152e-10	9.07524e-08	-0.634767
ENSG00000162783.10	_IER5	8.27178e-06	0.000331089	-0.298124	1.79642e-06	2.79414e-05	-0.329425	0.612532	0.871794	-0.0302658
ENSG00000130598.15	_TNNI2	8.34431e-06	0.000333018	0.851391	3.45991e-08	7.57341e-07	1.34034	0.0553634	0.273126	0.491239
ENSG00000163191.5	_S100A11	8.41523e-06	0.000334872	-0.172574	0.126547	0.310238	-0.0602952	0.00164101	0.0235679	0.1131
ENSG00000107738.19	_VSIR	8.7555e-06	0.000347403	0.655535	1.00887e-05	0.000129971	0.622495	0.843789	0.958425	-0.0324153
ENSG00000005022.5	_SLC25A5	8.93389e-06	0.000353457	0.180905	0.000167852	0.00153497	0.160353	0.599288	0.866183	-0.0197991
ENSG00000139174.11	_PRICKLE1	9.56852e-06	0.000377474	0.818211	0.112732	0.287126	0.299336	0.00452071	0.0504364	-0.518396
ENSG00000196218.12	_RYR1	1.00171e-05	0.000394035	0.861793	3.31124e-09	8.63982e-08	1.20417	0.107613	0.401392	0.34277
ENSG00000136848.16	_DAB2IP	1.0087e-05	0.000395646	0.227729	2.17058e-09	5.77872e-08	0.337008	0.037027	0.214119	0.110099
ENSG00000113739.10	_STC2	1.03666e-05	0.000405451	-0.733649	3.05139e-08	6.74546e-07	-0.84242	0.407446	0.749751	-0.108519
ENSG00000119397.16	_CNTRL	1.04694e-05	0.000408306	0.497924	6.41088e-05	0.00066381	0.454626	0.716007	0.915615	-0.0429065
ENSG00000166833.19	_NAV2	1.08431e-05	0.00042168	0.276164	2.25406e-09	5.98988e-08	0.45382	0.00724524	0.0714056	0.178794
ENSG00000143322.19	_ABL2	1.09694e-05	0.000425382	-0.246174	6.68583e-08	1.40373e-06	-0.37966	0.031919	0.195537	-0.133185
ENSG00000063046.17	_EIF4B	1.10227e-05	0.000426243	0.175266	1.10766e-09	3.0858e-08	0.239833	0.0670236	0.30806	0.065461
ENSG00000125912.10	_NCLN	1.1239e-05	0.000433381	-0.222595	6.13493e-11	2.05971e-09	-0.350795	0.00983196	0.0885079	-0.127356
ENSG00000164111.14	_ANXA5	1.15893e-05	0.000445636	-0.188937	9.08275e-10	2.57517e-08	-0.270378	0.0381568	0.217579	-0.0805922
ENSG00000188603.19	_CLN3	1.18244e-05	0.0004534	0.370422	1.29508e-07	2.57995e-06	0.541525	0.0828574	0.348711	0.17081
ENSG00000166226.12	_CCT2	1.18627e-05	0.000453601	-0.20372	1.18289e-11	4.43676e-10	-0.354589	0.00132058	0.0198587	-0.150047
ENSG00000147676.13	_MAL2	1.217e-05	0.000464055	0.239266	0.00721609	0.0357282	0.150683	0.0945329	0.377038	-0.0878339
ENSG00000116717.11	_GADD45A	1.23751e-05	0.000467962	-0.462429	0.000163076	0.001497	-0.391853	0.44464	0.779255	0.0705042
ENSG00000171488.14	_LRRC8C	1.23411e-05	0.000467962	-0.463622	4.10682e-12	1.62949e-10	-0.753658	0.00142153	0.0209912	-0.288362
ENSG00000213719.8	_CLIC1	1.23276e-05	0.000467962	-0.193817	3.13777e-18	2.27102e-16	-0.391844	5.32033e-07	2.84431e-05	-0.197264
ENSG00000135390.17	_ATP5G2	1.26536e-05	0.000477177	0.280649	5.21792e-08	1.11504e-06	0.397457	0.0929351	0.374014	0.11754
ENSG00000130733.10	_YIPF2	1.28016e-05	0.000481432	-0.309465	0.000598363	0.00456346	-0.245623	0.345741	0.698243	0.0646219
ENSG00000135631.16	_RAB11FIP5	1.2862e-05	0.000482379	-0.282891	0.000975836	0.00690662	-0.274214	0.891953	0.972502	0.0102024
ENSG00000037474.14	_NSUN2	1.37893e-05	0.000515744	-0.261525	7.88119e-14	3.95515e-12	-0.468823	0.000232305	0.00509669	-0.206452
ENSG00000148690.11	_FRA10AC1	1.38463e-05	0.000516465	0.904811	0.000181018	0.00164182	0.811089	0.585087	0.857979	-0.0931928
ENSG00000143554.13	_SLC27A3	1.41397e-05	0.000525975	0.389305	1.93538e-08	4.48878e-07	0.597018	0.0484238	0.250793	0.209333
ENSG00000135932.10	_CAB39	1.4476e-05	0.000537023	-0.231475	1.80983e-19	1.48954e-17	-0.496628	5.00116e-08	3.52179e-06	-0.264456
ENSG00000172216.5	_CEBPB	1.47203e-05	0.00054461	-0.228052	0.000257534	0.00221979	-0.192197	0.44401	0.778845	0.0366756
ENSG00000136868.10	_SLC31A1	1.51309e-05	0.000558294	-0.280753	1.89233e-05	0.000227385	-0.304023	0.736895	0.922387	-0.0223156
ENSG00000082153.17	_BZW1	1.56337e-05	0.000575296	-0.188373	3.55231e-19	2.82674e-17	-0.40439	3.53424e-08	2.57175e-06	-0.215245
ENSG00000112773.15	_FAM46A	1.60233e-05	0.000588052	0.550784	4.24338e-14	2.2064e-12	1.11408	5.76373e-05	0.00162351	0.563179
ENSG00000071054.16	_MAP4K4	1.65733e-05	0.000606609	-0.197951	1.76794e-14	9.36163e-13	-0.372698	2.445e-05	0.000790411	-0.173774
ENSG00000105429.12	_MEGF8	1.68038e-05	0.00061067	0.302084	4.9282e-09	1.24747e-07	0.441772	0.0189467	0.135683	0.139819
ENSG00000168209.4	_DDIT4	1.67785e-05	0.00061067	0.234783	3.20205e-19	2.59096e-17	0.513941	3.47143e-09	3.15755e-07	0.279893
ENSG00000188976.10	_NOC2L	1.68181e-05	0.00061067	-0.256453	7.55587e-08	1.57038e-06	-0.314247	0.313676	0.670561	-0.056844
ENSG00000165732.12	_DDX21	1.71383e-05	0.00061919	-0.258667	2.77862e-28	3.81148e-26	-0.539734	2.76454e-08	2.05738e-06	-0.280288
ENSG00000177508.11	_IRX3	1.71432e-05	0.00061919	0.468483	6.86835e-13	3.04384e-11	1.07647	5.43142e-05	0.00154654	0.610029
ENSG00000124882.3	_EREG	1.74177e-05	0.000627448	-0.517035	4.57447e-10	1.35013e-08	-0.759338	0.0219268	0.150129	-0.241772
ENSG00000175061.17	_LRRC75A-AS1	1.76813e-05	0.000635272	0.18457	4.74549e-15	2.6492e-13	0.35202	7.00972e-05	0.00192481	0.168236
ENSG00000145391.13	_SETD7	1.77835e-05	0.000637271	-0.195451	0.00209684	0.0129395	-0.167174	0.54815	0.840707	0.0289814
ENSG00000160072.19	_ATAD3B	1.82701e-05	0.000652999	-0.524464	2.99656e-15	1.7403e-13	-0.885475	0.00112648	0.0176491	-0.361396
ENSG00000229117.8	_RPL41	1.8533e-05	0.000660672	0.156763	1.63038e-08	3.83074e-07	0.207914	0.127162	0.438886	0.0519023
ENSG00000196220.15	_SRGAP3	1.93358e-05	0.0006875	0.519547	1.2374e-07	2.48915e-06	0.77588	0.0332438	0.200335	0.257581
ENSG00000120742.10	_SERP1	1.95607e-05	0.000688461	-0.310228	1.36103e-10	4.35619e-09	-0.48682	0.0045165	0.0504364	-0.17548
ENSG00000145743.15	_FBXL17	1.94673e-05	0.000688461	0.558431	0.0210399	0.0828879	0.383411	0.253231	0.605591	-0.175863
ENSG00000184792.15	_OSBP2	1.9564e-05	0.000688461	-0.306312	0.00396469	0.0222019	-0.251787	0.470451	0.793454	0.0565065
ENSG00000267520.2	_RP11-373L24.1	1.94761e-05	0.000688461	0.923909	4.81064e-14	2.45701e-12	2.177	0.000116576	0.00291396	1.24676
ENSG00000140022.10	_STON2	1.97529e-05	0.000693328	0.252659	1.98206e-17	1.334e-15	0.599127	8.14117e-08	5.27379e-06	0.346843
ENSG00000128965.11	_CHAC1	1.99933e-05	0.000699969	-1.14545	1.22407e-09	3.39697e-08	-1.62455	0.018884	0.135307	-0.480575
ENSG00000166598.14	_HSP90B1	2.16339e-05	0.000755475	-0.172662	7.7664e-18	5.37786e-16	-0.372448	1.37791e-07	8.39437e-06	-0.198946
ENSG00000094804.9	_CDC6	2.27278e-05	0.000791658	-0.425975	1.4653e-07	2.87922e-06	-0.56406	0.180708	0.522553	-0.136852
ENSG00000160285.14	_LSS	2.31546e-05	0.000804477	0.187723	5.43315e-12	2.12069e-10	0.364876	0.000154386	0.00361745	0.177938
ENSG00000113460.12	_BRIX1	2.33999e-05	0.000810942	-0.458349	9.50559e-10	2.68449e-08	-0.637774	0.0689716	0.313934	-0.178799
ENSG00000139263.11	_LRIG3	2.38549e-05	0.000824621	0.352165	1.07087e-10	3.45051e-09	0.62094	0.00389889	0.0449144	0.269479
ENSG00000015133.18	_CCDC88C	2.3978e-05	0.000826787	0.341576	3.20348e-13	1.48838e-11	0.673607	9.0529e-05	0.0023715	0.332271
ENSG00000149256.15	_ODZ4	2.45364e-05	0.000843915	-0.652669	0.00668104	0.0335052	-0.405031	0.07989	0.340736	0.248019
ENSG00000137331.11	_IER3	2.46113e-05	0.000844372	-0.32666	8.49232e-18	5.85239e-16	-0.662134	3.08077e-12	3.99524e-10	-0.335258
ENSG00000104907.12	_TRMT1	2.49016e-05	0.000852196	-0.326891	9.0825e-11	2.98362e-09	-0.548238	0.00351337	0.0416831	-0.220242
ENSG00000143319.16	_ISG20L2	2.5293e-05	0.000862924	-0.343819	7.38392e-12	2.83602e-10	-0.6416	0.000980727	0.0161376	-0.296898
ENSG00000169991.10	_IFFO2	2.53412e-05	0.000862924	0.519326	0.0319714	0.113974	0.316718	0.14671	0.469509	-0.202423
ENSG00000092853.13	_CLSPN	2.55279e-05	0.000867124	-0.3435	2.24523e-05	0.000265284	-0.409197	0.451852	0.783473	-0.0636557
ENSG00000234616.8	_JRK	2.6202e-05	0.00088782	0.528619	0.00518419	0.0274738	0.353733	0.162804	0.495562	-0.174081
ENSG00000187498.14	_COL4A1	2.72395e-05	0.000920694	-0.312422	9.93184e-09	2.40822e-07	-0.403812	0.189194	0.535013	-0.090733
ENSG00000116701.14	_NCF2	2.74733e-05	0.000926311	-0.953713	0.843042	0.929379	-0.0532935	9.03088e-05	0.00237047	0.896097
ENSG00000140575.12	_IQGAP1	2.7688e-05	0.000931257	-0.170277	0.00535471	0.028168	-0.114414	0.060724	0.289961	0.056725
ENSG00000111319.12	_SCNN1A	2.79684e-05	0.00093838	0.299375	3.13436e-15	1.81302e-13	0.455614	0.0253558	0.165322	0.156849
ENSG00000134686.18	_PHC2	2.82244e-05	0.000944143	-0.354043	3.34606e-15	1.92773e-13	-0.650983	3.01178e-05	0.000925688	-0.29621
ENSG00000177606.6	_JUN	2.82781e-05	0.000944143	-0.275663	1.48188e-07	2.90784e-06	-0.373187	0.100916	0.388764	-0.0970489
ENSG00000067082.14	_KLF6	2.86651e-05	0.000954736	-0.279996	1.99582e-12	8.28408e-11	-0.407106	0.0243653	0.16037	-0.12716
ENSG00000185909.14	_KLHDC8B	2.94231e-05	0.000977602	0.732685	2.44654e-12	1.00967e-10	1.5118	0.000772079	0.0132887	0.781924
ENSG00000251562.8	_MALAT1	2.95633e-05	0.000979883	0.218932	3.74212e-20	3.22741e-18	0.374955	0.000259029	0.00559861	0.156759
ENSG00000189067.12	_LITAF	2.97037e-05	0.000982159	0.241886	4.30419e-08	9.32229e-07	0.339668	0.0629985	0.296498	0.0981691
ENSG00000198380.12	_GFPT1	2.98223e-05	0.000983705	-0.347419	5.42965e-07	9.572e-06	-0.353874	0.943983	0.983814	-0.00567177
ENSG00000068137.14	_PLEKHH3	3.06837e-05	0.00100485	0.441962	7.18531e-18	5.02379e-16	1.00703	6.96606e-06	0.000272363	0.56729
ENSG00000169925.16	_BRD3	3.0666e-05	0.00100485	0.349512	0.000372276	0.00306642	0.460773	0.358914	0.709915	0.110796
ENSG00000216490.3	_IFI30	3.06061e-05	0.00100485	0.378586	4.67716e-14	2.4059e-12	0.72273	0.000273594	0.00582689	0.344846
ENSG00000116584.17	_ARHGEF2	3.09279e-05	0.00101043	-0.287402	1.76861e-15	1.04399e-13	-0.522154	2.73966e-05	0.000864676	-0.234597
ENSG00000116871.15	_MAP7D1	3.13619e-05	0.00102217	-0.219703	9.48564e-11	3.10504e-09	-0.355275	0.00418132	0.0474995	-0.134974
ENSG00000136235.15	_GPNMB	3.16731e-05	0.00102986	0.744096	8.31846e-23	8.55791e-21	2.48732	2.14493e-11	2.53101e-09	1.74235
ENSG00000069011.15	_PITX1	3.19883e-05	0.00103765	0.398922	2.32947e-08	5.28368e-07	0.570479	0.0183791	0.133368	0.171524
ENSG00000123933.16	_MXD4	3.23258e-05	0.0010412	0.274268	1.89122e-32	3.20461e-30	0.823872	1.72925e-14	3.01995e-12	0.550584
ENSG00000130311.10	_DDA1	3.2266e-05	0.0010412	-0.437064	0.024039	0.0919856	-0.231986	0.0276037	0.175341	0.205569
ENSG00000181789.14	_COPG1	3.2303e-05	0.0010412	-0.221571	0.000503631	0.00394657	-0.169664	0.27382	0.628887	0.0528305
ENSG00000082641.15	_NFE2L1	3.25022e-05	0.00104197	0.252268	8.94589e-10	2.54137e-08	0.473051	0.000367335	0.00733438	0.221223
ENSG00000185361.8	_TNFAIP8L1	3.24879e-05	0.00104197	0.473497	0.000584939	0.00447451	0.44942	0.856836	0.962236	-0.0235058
ENSG00000167815.11	_PRDX2	3.27403e-05	0.00104715	0.190775	4.66578e-09	1.18521e-07	0.298574	0.0187559	0.135077	0.108406
ENSG00000116731.22	_PRDM2	3.39071e-05	0.00108052	-0.372313	0.000116924	0.00112046	-0.376439	0.965798	0.990295	-0.00349228
ENSG00000123395.14	_ATG101	3.39807e-05	0.00108052	-0.460458	0.000537452	0.00416626	-0.441969	0.852639	0.961117	0.0204576
ENSG00000127314.17	_RAP1B	3.40203e-05	0.00108052	-0.235192	0.00311602	0.0180866	-0.178196	0.274861	0.630063	0.0578178
ENSG00000089723.9	_OTUB2	3.4164e-05	0.00108257	-0.982307	1.13905e-05	0.000144672	-1.06791	0.682365	0.901611	-0.0863239
ENSG00000094916.15	_CBX5	3.49347e-05	0.00110444	0.193531	0.164295	0.372335	0.0684894	0.00224986	0.0297965	-0.124109
ENSG00000124006.14	_OBSL1	3.63219e-05	0.00114565	0.381542	3.92626e-08	8.55521e-07	0.555611	0.0808778	0.34305	0.174889
ENSG00000138613.13	_APH1B	3.77465e-05	0.00118784	0.684033	2.12492e-05	0.000252518	0.859224	0.400423	0.744568	0.171784
ENSG00000197915.5	_HRNR	3.86466e-05	0.00121338	0.552287	2.93298e-10	9.02643e-09	0.990248	0.00732095	0.0719288	0.437441
ENSG00000141401.11	_IMPA2	3.88529e-05	0.00121706	0.456378	6.82483e-15	3.73757e-13	0.902031	0.000351367	0.00714628	0.447951
ENSG00000159335.15	_PTMS	3.95656e-05	0.00123656	0.217196	3.6185e-19	2.84794e-17	0.520445	5.53127e-09	4.86232e-07	0.304201
ENSG00000102978.12	_POLR2C	4.06244e-05	0.00126403	-0.351393	2.04606e-08	4.71511e-07	-0.504019	0.0594584	0.286348	-0.15154
ENSG00000150093.18	_ITGB1	4.06294e-05	0.00126403	-0.162575	2.83001e-10	8.76573e-09	-0.26294	0.00356788	0.042177	-0.0995794
ENSG00000152234.15	_ATP5A1	4.0785e-05	0.001266	0.164634	6.95395e-08	1.45367e-06	0.228067	0.0954713	0.378705	0.0640738
ENSG00000158669.11	_AGPAT6	4.08889e-05	0.00126635	-0.468843	1.32082e-11	4.89044e-10	-0.661702	0.0844101	0.353115	-0.192155
ENSG00000162892.15	_IL24	4.11613e-05	0.00127191	-2.06443	1.12693e-18	8.49796e-17	-3.80995	7.85671e-09	6.63917e-07	-1.74096
ENSG00000070731.10	_ST6GALNAC2	4.14905e-05	0.0012792	0.716923	1.54896e-11	5.70581e-10	1.44686	0.00209824	0.0281874	0.72715
ENSG00000130702.15	_LAMA5	4.18607e-05	0.00128771	0.264035	2.60243e-20	2.27168e-18	0.524651	2.43278e-07	1.40373e-05	0.261395
ENSG00000157827.19	_FMNL2	4.19876e-05	0.00128872	-0.277006	3.37579e-05	0.000379263	-0.281572	0.953951	0.986721	-0.00373151
ENSG00000156521.13	_TYSND1	4.22933e-05	0.00129444	0.297328	2.09381e-08	4.80209e-07	0.467829	0.0316552	0.195093	0.170874
ENSG00000127920.5	_GNG11	4.2808e-05	0.00130512	-0.491	0.245172	0.477959	-0.168686	0.0115379	0.0980495	0.32285
ENSG00000105204.13	_DYRK1B	4.38347e-05	0.0013305	0.494399	2.81839e-12	1.1565e-10	0.863735	0.00654905	0.066599	0.370512
ENSG00000171425.9	_ZNF581	4.37919e-05	0.0013305	0.431153	0.000475463	0.00376476	0.429263	0.988048	0.996529	-0.00178644
ENSG00000138674.16	_SEC31A	4.47657e-05	0.00135276	-0.21982	0.0188158	0.0767063	-0.13201	0.0407162	0.225688	0.0886604
ENSG00000142541.16	_RPL13A	4.47026e-05	0.00135276	0.156373	3.85496e-16	2.42459e-14	0.3333	5.08533e-09	4.50052e-07	0.177656
ENSG00000170515.13	_PA2G4	4.57971e-05	0.00138087	-0.23037	3.7888e-09	9.70999e-08	-0.34456	0.0195595	0.138932	-0.112959
ENSG00000111371.15	_SLC38A1	4.63528e-05	0.00139456	-0.184599	7.89218e-06	0.000104477	-0.204379	0.60122	0.866575	-0.0189851
ENSG00000106636.7	_YKT6	4.71338e-05	0.00141185	-0.261907	3.92619e-05	0.000434657	-0.245145	0.773033	0.934576	0.0174263
ENSG00000143761.15	_ARF1	4.7105e-05	0.00141185	-0.148465	3.42556e-09	8.90584e-08	-0.220721	0.0224994	0.152264	-0.071415
ENSG00000149418.10	_ST14	4.7503e-05	0.0014198	0.226364	0.000463465	0.00368393	0.212511	0.818218	0.949417	-0.0131145
ENSG00000100196.10	_KDELR3	5.10994e-05	0.00152396	-0.49658	7.08728e-05	0.000723445	-0.520217	0.799986	0.943303	-0.0241786
ENSG00000184349.12	_EFNA5	5.15831e-05	0.00153504	0.428118	5.2896e-05	0.000562259	0.494166	0.590021	0.860878	0.0663785
ENSG00000203709.11	_AL035209.2	5.21914e-05	0.00154978	0.6043	0.0327376	0.116081	0.34121	0.0803329	0.341513	-0.261713
ENSG00000136830.11	_FAM129B	5.24775e-05	0.00155415	-0.19411	5.02524e-09	1.2698e-07	-0.269962	0.052266	0.263709	-0.0749972
ENSG00000160200.17	_CBS	5.25658e-05	0.00155415	-1.541	0.0452392	0.148086	-0.897307	0.0402559	0.224237	0.6462
ENSG00000174851.15	_YIF1A	5.47147e-05	0.0016142	-0.285439	0.0583939	0.17887	-0.148534	0.0461313	0.243664	0.137793
ENSG00000099246.16	_RAB18	5.56076e-05	0.00163702	-0.300783	0.00153363	0.00999948	-0.235621	0.301986	0.659492	0.0657
ENSG00000075391.16	_RASAL2	5.61502e-05	0.00164869	-0.28416	1.62838e-12	6.81788e-11	-0.514735	0.000423845	0.00826119	-0.22962
ENSG00000145425.9	_RPS3A	5.62502e-05	0.00164869	0.152522	5.9662e-07	1.04033e-05	0.202078	0.132145	0.447013	0.0502236
ENSG00000146066.2	_HIGD2A	5.63653e-05	0.00164869	0.266733	2.07635e-09	5.55866e-08	0.459372	0.00785087	0.0758338	0.193089
ENSG00000147689.16	_FAM83A	5.80786e-05	0.00169157	-0.227656	2.00446e-17	1.3428e-15	-0.499944	6.21853e-08	4.22022e-06	-0.271634
ENSG00000171067.10	_C11orf24	5.80206e-05	0.00169157	-0.325708	2.71326e-13	1.27293e-11	-0.644291	8.83206e-05	0.0023323	-0.31772
ENSG00000183287.13	_CCBE1	5.97975e-05	0.00173794	-0.693951	6.70961e-05	0.000689783	-0.769951	0.635453	0.881912	-0.0763602
ENSG00000048052.21	_HDAC9	6.02691e-05	0.00173848	-0.660413	1.72068e-05	0.000209274	-0.838903	0.247255	0.601624	-0.178046
ENSG00000083168.9	_KAT6A	6.03244e-05	0.00173848	0.332576	0.0327459	0.116082	0.174153	0.0148295	0.115137	-0.156783
ENSG00000123908.11	_AGO2	6.02723e-05	0.00173848	-0.31086	1.70427e-13	8.18221e-12	-0.452348	0.0462136	0.243976	-0.141206
ENSG00000143252.14	_SDHC	6.01379e-05	0.00173848	0.218389	0.000437308	0.00351075	0.23626	0.756155	0.92807	0.0190363
ENSG00000089327.14	_FXYD5	6.14039e-05	0.00176588	-0.290583	6.40079e-12	2.47824e-10	-0.460259	0.00760786	0.0741979	-0.169071
ENSG00000117877.10	_CD3EAP	6.1906e-05	0.00176917	-0.390893	6.59797e-11	2.20488e-09	-0.676721	0.00292783	0.0363815	-0.284687
ENSG00000151208.16	_DLG5	6.16811e-05	0.00176917	0.193423	3.36177e-06	4.90822e-05	0.248021	0.237206	0.591308	0.055391
ENSG00000197256.10	_KANK2	6.1889e-05	0.00176917	0.505869	9.77542e-09	2.37429e-07	0.841822	0.005811	0.0609875	0.336269
ENSG00000125826.20	_RBCK1	6.22751e-05	0.00177601	-0.236288	2.31683e-08	5.26329e-07	-0.321866	0.139174	0.4584	-0.0847591
ENSG00000115380.19	_EFEMP1	6.36566e-05	0.00181163	0.247484	0.00491074	0.0263817	0.208853	0.590918	0.861568	-0.0379072
ENSG00000171552.12	_BCL2L1	6.48853e-05	0.00184277	-0.274886	1.08098e-11	4.08643e-10	-0.460482	0.00109341	0.0173805	-0.185003
ENSG00000124120.10	_TTPAL	6.55609e-05	0.0018581	-0.325738	0.000134775	0.00126213	-0.325954	0.999974	0.999993	2.46237e-06
ENSG00000152642.10	_GPD1L	6.79096e-05	0.00192069	0.455026	2.67373e-05	0.000309563	0.502599	0.633212	0.880545	0.0470074
ENSG00000254772.9	_EEF1G	6.87475e-05	0.00194038	0.136059	3.61187e-09	9.33965e-08	0.206983	0.0177637	0.129899	0.071691
ENSG00000153317.14	_ASAP1	6.98385e-05	0.00196308	-0.268162	3.12995e-18	2.27102e-16	-0.513168	7.41854e-05	0.00202644	-0.243866
ENSG00000164938.13	_TP53INP1	6.97244e-05	0.00196308	0.280836	8.80172e-18	6.03673e-16	0.76569	2.45698e-08	1.83895e-06	0.485295
ENSG00000163513.17	_TGFBR2	7.10795e-05	0.00199387	-0.21686	7.90142e-24	8.5567e-22	-0.548244	6.54606e-14	1.08532e-11	-0.330667
ENSG00000178467.17	_P4HTM	7.33306e-05	0.00205281	0.534592	3.25058e-06	4.75794e-05	0.739913	0.18582	0.530372	0.204555
ENSG00000187840.4	_EIF4EBP1	7.58003e-05	0.00211761	-0.382307	5.99542e-11	2.02572e-09	-0.589594	0.0177721	0.129899	-0.206025
ENSG00000100316.15	_RPL3	7.64653e-05	0.00213184	0.14163	2.77417e-10	8.61128e-09	0.227522	0.0016905	0.0240993	0.0866168
ENSG00000160201.11	_U2AF1	7.69301e-05	0.00214044	-0.892313	0.000270251	0.00231749	-0.679848	0.266357	0.62071	0.211664
ENSG00000087263.16	_OGFOD1	7.74742e-05	0.00215121	-0.334764	3.09976e-10	9.49912e-09	-0.535481	0.00319749	0.0388503	-0.199353
ENSG00000131747.14	_TOP2A	7.77899e-05	0.00215525	0.227053	4.20541e-06	5.97932e-05	0.260978	0.368886	0.718699	0.034405
ENSG00000139514.12	_SLC7A1	7.79346e-05	0.00215525	-0.22973	7.32252e-15	3.99493e-13	-0.429444	0.000133127	0.00321715	-0.198978
ENSG00000122861.15	_PLAU	7.8582e-05	0.0021644	-0.342949	2.96198e-18	2.16555e-16	-0.752706	1.8664e-13	2.91025e-11	-0.409793
ENSG00000157551.18	_KCNJ15	7.85668e-05	0.0021644	-1.00352	4.46141e-06	6.31215e-05	-1.49716	0.0723095	0.322585	-0.497642
ENSG00000259207.7	_ITGB3	7.88221e-05	0.00216666	-1.94711	0.0430264	0.142512	-1.28839	0.10541	0.397196	0.672685
ENSG00000072786.12	_STK10	7.96369e-05	0.0021803	-0.249179	5.42637e-09	1.35452e-07	-0.401351	0.0161163	0.121378	-0.151156
ENSG00000126214.21	_KLC1	7.9633e-05	0.0021803	-0.240808	2.68543e-07	5.00365e-06	-0.323207	0.140898	0.461227	-0.0815826
ENSG00000129474.15	_AJUBA	7.9871e-05	0.00218234	0.23819	1.75674e-12	7.33403e-11	0.441193	1.37798e-05	0.00047748	0.203087
ENSG00000100100.12	_PIK3IP1	8.09997e-05	0.00220878	0.626988	7.0183e-19	5.40559e-17	2.04461	2.09716e-09	2.00501e-07	1.41703
ENSG00000178409.13	_BEND3	8.27036e-05	0.00225075	-0.469356	1.97422e-07	3.78121e-06	-0.661125	0.088121	0.362503	-0.191119
ENSG00000170889.13	_RPS9	8.29368e-05	0.00225262	0.150942	1.77835e-11	6.46807e-10	0.269012	0.000288894	0.00608923	0.118774
ENSG00000133110.14	_POSTN	8.57971e-05	0.0023257	-1.07543	0.000142451	0.00132369	-1.1218	0.842191	0.957886	-0.0433365
ENSG00000126814.6	_TRMT5	8.63166e-05	0.00233055	-0.53754	0.00212794	0.0130926	-0.551645	0.909713	0.975314	-0.0169102
ENSG00000140988.15	_RPS2	8.63001e-05	0.00233055	0.140768	1.06907e-09	3.00153e-08	0.2186	0.00794569	0.0765145	0.07863
ENSG00000104522.15	_TSTA3	8.78741e-05	0.00236793	-0.261613	5.97765e-07	1.04107e-05	-0.36076	0.111072	0.408111	-0.098603
ENSG00000140564.11	_FURIN	8.87332e-05	0.00238638	-0.20081	1.01507e-08	2.45716e-07	-0.294776	0.0489067	0.252296	-0.093111
ENSG00000261150.2	_EPPK1	8.93082e-05	0.00239714	0.312707	0.00534825	0.0281607	0.232324	0.14706	0.470145	-0.0791199
ENSG00000084112.14	_SSH1	9.04686e-05	0.00242353	-0.356228	9.59104e-07	1.59515e-05	-0.532476	0.0790753	0.339027	-0.174787
ENSG00000134758.13	_RNF138	9.14711e-05	0.0024456	-0.443336	0.00254335	0.0152315	-0.376755	0.525181	0.826782	0.065944
ENSG00000184432.9	_COPB2	9.24654e-05	0.00246737	-0.198983	0.000569997	0.00437553	-0.175231	0.581501	0.856494	0.0245079
ENSG00000099219.13	_ERMP1	9.40684e-05	0.00250526	0.264357	3.91659e-10	1.17035e-08	0.42614	0.0184608	0.133738	0.162659
ENSG00000118418.14	_HMGN3	9.46477e-05	0.00251579	0.357465	2.3994e-11	8.55409e-10	0.684481	0.000923688	0.0153754	0.328352
ENSG00000105355.8	_PLIN3	9.52224e-05	0.00252616	-0.234859	2.04025e-05	0.000243058	-0.26948	0.476078	0.798421	-0.0341304
ENSG00000102172.15	_SMS	9.91062e-05	0.00262411	-0.213052	5.27266e-21	4.74638e-19	-0.544368	5.61461e-11	6.45089e-09	-0.330501
ENSG00000225921.6	_NOL7	0.000100218	0.00264842	-0.349276	7.7423e-07	1.32124e-05	-0.469264	0.139425	0.4584	-0.119052
ENSG00000133816.14	_MICAL2	0.000101253	0.00267063	-0.276975	2.04876e-22	2.07805e-20	-0.717761	1.86706e-14	3.21772e-12	-0.440236
ENSG00000242372.7	_EIF6	0.000102875	0.00270818	-0.208208	1.00278e-11	3.81083e-10	-0.399466	0.000234382	0.00513367	-0.190565
ENSG00000198142.4	_SOWAHC	0.000104015	0.00273294	-0.280053	2.00127e-07	3.82792e-06	-0.390817	0.0948396	0.377612	-0.110006
ENSG00000196588.15	_MKL1	0.00010422	0.00273307	0.323628	0.00140489	0.00932474	0.285258	0.645105	0.885887	-0.0373365
ENSG00000171862.10	_PTEN	0.000106189	0.0027794	0.231997	0.0127242	0.0561136	0.217681	0.871047	0.966454	-0.0126935
ENSG00000069702.10	_TGFBR3	0.000106631	0.00278564	0.790481	0.0014317	0.00946342	0.667588	0.489798	0.805701	-0.119715
ENSG00000115310.17	_RTN4	0.000111217	0.0028992	-0.177284	1.27334e-12	5.44209e-11	-0.302586	0.00196716	0.026728	-0.124424
ENSG00000125538.11	_IL1B	0.000111402	0.0028992	-0.628115	1.40411e-14	7.49014e-13	-1.2302	7.54436e-12	9.50155e-10	-0.601776
ENSG00000112473.17	_SLC39A7	0.000111662	0.00290046	-0.252824	0.00159883	0.0102849	-0.223021	0.622193	0.876477	0.0304596
ENSG00000160886.13	_LY6K	0.000112331	0.0029123	-0.495714	9.64534e-11	3.14664e-09	-0.799784	0.00784939	0.0758338	-0.302455
ENSG00000177283.7	_FZD8	0.000114957	0.00296915	-0.640907	1.22491e-06	1.98899e-05	-0.884614	0.123395	0.430879	-0.243423
ENSG00000177479.19	_ARIH2	0.000114759	0.00296915	-0.291353	0.000115601	0.00111079	-0.291009	0.984355	0.996066	0.00138746
ENSG00000099797.14	_TECR	0.00011627	0.0029974	0.221222	3.6413e-09	9.38205e-08	0.367719	0.00876019	0.0820165	0.14749
ENSG00000067057.16	_PFKP	0.000116993	0.00301037	-0.164921	5.07654e-06	7.05086e-05	-0.221882	0.19248	0.539891	-0.0562364
ENSG00000230439.2	_RP11-488P3.1	0.000117385	0.00301478	-0.57619	2.31819e-16	1.47738e-14	-1.24818	5.39486e-08	3.71904e-06	-0.670739
ENSG00000120694.19	_HSPH1	0.000120662	0.00309315	-0.190697	3.62424e-09	9.35482e-08	-0.312738	0.00421479	0.047775	-0.121227
ENSG00000115760.13	_BIRC6	0.000124268	0.00317964	0.235264	0.0442036	0.14539	0.126734	0.0332514	0.200335	-0.108162
ENSG00000140650.11	_PMM2	0.000124579	0.00318166	-0.336393	2.02285e-06	3.10367e-05	-0.43969	0.184618	0.528666	-0.102339
ENSG00000174444.14	_RPL4	0.000129981	0.00331343	0.121272	1.0387e-07	2.11007e-06	0.16723	0.0895695	0.365659	0.0467442
ENSG00000105835.11	_NAMPT	0.000130552	0.00331943	-0.37341	7.95161e-05	0.000798654	-0.430544	0.43792	0.773446	-0.0578491
ENSG00000204389.9	_HSPA1A	0.000130702	0.00331943	-0.205078	1.91216e-08	4.44206e-07	-0.268984	0.164031	0.497666	-0.0625989
ENSG00000197632.8	_SERPINB2	0.00013157	0.0033353	-0.447069	2.12165e-20	1.8633e-18	-1.07208	2.26901e-10	2.39673e-08	-0.624606
ENSG00000133243.8	_BTBD2	0.000132434	0.003351	0.253365	1.38357e-16	8.93613e-15	0.598753	3.94551e-08	2.82395e-06	0.346039
ENSG00000215190.9	_XXbac-BPG55C20.5	0.000136122	0.00343796	-3.26681	0.0526311	0.165729	-0.744105	0.00169089	0.0240993	2.53545
ENSG00000143179.15	_UCK2	0.00013891	0.00350191	-0.245083	1.40688e-13	6.84569e-12	-0.435615	0.00189733	0.0260223	-0.189933
ENSG00000140284.10	_SLC27A2	0.000140564	0.00353709	0.845315	2.76264e-05	0.000317308	1.08767	0.381005	0.72838	0.241955
ENSG00000105993.14	_DNAJB6	0.000141333	0.00354343	-0.251026	2.12762e-05	0.000252566	-0.276286	0.686214	0.903003	-0.0241874
ENSG00000146072.6	_TNFRSF21	0.000141168	0.00354343	0.31542	6.47637e-08	1.36573e-06	0.506553	0.0286175	0.180131	0.191256
ENSG00000188290.10	_HES4	0.000142965	0.00357777	-0.814571	0.0420372	0.139991	-0.548412	0.240309	0.594217	0.267202
ENSG00000132382.14	_MYBBP1A	0.000144215	0.00360249	-0.238513	9.48402e-14	4.71029e-12	-0.449334	6.32565e-05	0.0017591	-0.209597
ENSG00000109452.12	_INPP4B	0.000149948	0.00373207	-0.334182	2.3115e-10	7.25328e-09	-0.572344	0.00380438	0.0440971	-0.237453
ENSG00000171843.15	_MLLT3	0.000151615	0.00376482	0.700035	5.23488e-05	0.000558248	0.845524	0.522943	0.825739	0.1441
ENSG00000165124.17	_SVEP1	0.000153485	0.00379937	0.419103	1.95336e-05	0.000234257	0.618157	0.15747	0.486358	0.19943
ENSG00000154845.15	_PPP4R1	0.000155717	0.00384767	-0.30722	4.44015e-14	2.30041e-12	-0.500552	0.0113447	0.0970865	-0.193286
ENSG00000167658.15	_EEF2	0.000156724	0.00386559	0.118515	6.42097e-16	3.9928e-14	0.259538	2.40157e-07	1.39185e-05	0.141774
ENSG00000104331.8	_IMPAD1	0.000159114	0.00390569	-0.181531	3.25925e-10	9.86196e-09	-0.310809	0.00444247	0.049818	-0.128469
ENSG00000196549.10	_MME	0.000159206	0.00390569	-0.544613	0.0316399	0.113041	-0.374768	0.276745	0.63238	0.171164
ENSG00000135148.11	_TRAFD1	0.000159581	0.00390788	0.380452	2.44139e-07	4.5726e-06	0.59772	0.0344596	0.204465	0.218487
ENSG00000136875.12	_PRPF4	0.000160514	0.0039237	-0.266156	1.05684e-07	2.14089e-06	-0.39553	0.0409824	0.226684	-0.128064
ENSG00000095585.16	_BLNK	0.000164372	0.00400371	1.22096	1.19469e-07	2.40659e-06	2.17077	0.0364186	0.211723	0.949922
ENSG00000161558.10	_TMEM143	0.000164148	0.00400371	0.79078	0.00485079	0.0261084	0.720034	0.77586	0.935259	-0.0704774
ENSG00000145220.13	_LYAR	0.000165365	0.00402075	-0.47754	5.04516e-15	2.79483e-13	-0.954714	5.9264e-06	0.000238111	-0.47543
ENSG00000132341.11	_RAN	0.000167932	0.00407592	-0.17139	1.82072e-13	8.68337e-12	-0.301807	0.00211725	0.0283556	-0.129686
ENSG00000106004.4	_HOXA5	0.000169228	0.00410012	0.521444	9.4213e-05	0.000928782	0.597523	0.616106	0.873581	0.0774432
ENSG00000136108.14	_CKAP2	0.000170939	0.00413425	0.191574	2.58305e-11	9.16347e-10	0.361523	0.000869593	0.0147347	0.170779
ENSG00000071894.16	_CPSF1	0.000177457	0.00427679	-0.249117	0.00110818	0.00764787	-0.22119	0.663165	0.894474	0.0287848
ENSG00000186529.15	_CYP4F3	0.000177437	0.00427679	1.39762	0.00417283	0.0231872	1.29785	0.832579	0.953996	-0.103434
ENSG00000163701.18	_IL17RE	0.000181131	0.00435764	0.689765	6.35133e-08	1.34132e-06	1.2152	0.0325271	0.198343	0.521628
ENSG00000162924.14	_REL	0.000181878	0.00436794	0.224454	3.67505e-10	1.10968e-08	0.434616	0.00123152	0.018822	0.21114
ENSG00000106263.17	_EIF3B	0.00018247	0.00437448	-0.183022	3.09233e-06	4.55407e-05	-0.243887	0.152595	0.479073	-0.0600148
ENSG00000111642.15	_CHD4	0.00018301	0.00437977	0.18568	6.37414e-05	0.000661909	0.201167	0.724876	0.91865	0.0162298
ENSG00000183421.11	_RIPK4	0.000183531	0.00438456	0.284052	1.04279e-10	3.37512e-09	0.54938	0.00082787	0.0141559	0.266082
ENSG00000164609.9	_SLU7	0.000191549	0.00456815	-0.321036	0.00270799	0.0160375	-0.279009	0.641865	0.884776	0.0436014
ENSG00000100558.8	_PLEK2	0.000193116	0.00459751	-0.443916	4.18511e-10	1.24542e-08	-0.839626	0.000255505	0.00554992	-0.395616
ENSG00000197858.10	_GPAA1	0.000196138	0.00466135	0.266475	0.0198953	0.0797086	0.166798	0.125411	0.435135	-0.0990022
ENSG00000107130.9	_NCS1	0.000198082	0.00469939	-0.265062	9.22494e-06	0.000120024	-0.343074	0.201324	0.549019	-0.0772686
ENSG00000170540.14	_ARL6IP1	0.00019872	0.00470636	0.180416	0.000246631	0.00214896	0.209303	0.569319	0.850586	0.0300672
ENSG00000039560.13	_RAI14	0.000200965	0.00474312	-0.373723	1.53386e-09	4.18413e-08	-0.639228	9.12276e-05	0.00238503	-0.264673
ENSG00000131467.10	_PSME3	0.000200741	0.00474312	-0.19257	3.50246e-11	1.22441e-09	-0.359075	0.000238599	0.0052173	-0.16572
ENSG00000132792.18	_CTNNBL1	0.000203061	0.00478433	-0.408524	2.16263e-07	4.09847e-06	-0.617444	0.0434485	0.23625	-0.209387
ENSG00000137312.14	_FLOT1	0.000208605	0.00490651	0.369689	0.000844674	0.00611349	0.387657	0.87462	0.967385	0.0179063
ENSG00000137154.12	_RPS6	0.000209792	0.00492597	0.116982	1.83168e-07	3.54272e-06	0.179528	0.0402098	0.224114	0.0632922
ENSG00000173267.13	_SNCG	0.000211003	0.00494593	0.478036	3.82111e-13	1.74163e-11	1.21932	5.39083e-06	0.000220466	0.744715
ENSG00000162738.5	_VANGL2	0.000211548	0.00495022	0.843201	8.58316e-09	2.09531e-07	1.67296	0.00473518	0.052269	0.833892
ENSG00000167767.13	_KRT80	0.000212272	0.00495869	0.420716	3.78383e-05	0.000420188	0.448219	0.812367	0.947845	0.0286332
ENSG00000175550.7	_DRAP1	0.000218166	0.0050877	-0.296245	4.24421e-11	1.46593e-09	-0.550529	0.000928878	0.0154201	-0.253449
ENSG00000183044.11	_ABAT	0.000220993	0.00514484	0.742431	3.20611e-10	9.7216e-09	1.34771	0.0177431	0.129832	0.605888
ENSG00000137962.12	_ARHGAP29	0.000224174	0.00521005	-0.312899	2.86e-29	4.03849e-27	-0.805938	2.46952e-11	2.88802e-09	-0.49239
ENSG00000138356.13	_AOX1	0.000227023	0.00524854	-0.415086	1.09279e-05	0.000139164	-0.42281	0.93211	0.980861	-0.00847327
ENSG00000177675.8	_CD163L1	0.000227364	0.00524854	-1.5509	0.000103516	0.00100807	-1.27214	0.434542	0.770768	0.283441
ENSG00000188549.12	_C15orf52	0.000226437	0.00524854	-0.420734	1.24597e-13	6.08328e-12	-0.931891	7.63595e-08	5.02592e-06	-0.509807
ENSG00000197747.8	_S100A10	0.000227283	0.00524854	-0.139189	0.00536209	0.0281862	0.115494	2.45621e-12	3.21714e-10	0.255439
ENSG00000145349.16	_CAMK2D	0.000229748	0.00528576	0.358948	0.000207487	0.00184813	0.381018	0.798036	0.942447	0.0218891
ENSG00000129083.12	_COPB1	0.000230862	0.00530247	-0.173091	9.58748e-06	0.00012418	-0.244044	0.151644	0.477521	-0.0701043
ENSG00000169509.5	_CRCT1	0.000231656	0.0053118	-1.48623	0.000371027	0.00306002	-1.54449	0.849757	0.960292	-0.0604848
ENSG00000111641.11	_NOP2	0.000234469	0.0053673	-0.371705	5.07683e-14	2.5838e-12	-0.713774	5.91851e-05	0.00166353	-0.340468
ENSG00000172115.8	_CYCS	0.000237469	0.0054269	-0.178179	7.31987e-06	9.78906e-05	-0.227597	0.286753	0.645163	-0.0484211
ENSG00000162889.10	_MAPKAPK2	0.000240837	0.00549047	-0.19956	0.000584169	0.00447304	-0.205444	0.913512	0.976127	-0.00552791
ENSG00000181019.12	_NQO1	0.000241053	0.00549047	0.214767	0.00726464	0.0358822	0.159425	0.227119	0.580564	-0.0549943
ENSG00000128833.12	_MYO5C	0.000243022	0.00552612	0.276436	0.00639845	0.0323584	0.225704	0.518954	0.823111	-0.0498815
ENSG00000100462.15	_PRMT5	0.000244232	0.00554442	-0.297092	9.13269e-15	4.9637e-13	-0.62192	1.34807e-06	6.32869e-05	-0.324228
ENSG00000158417.10	_EIF5B	0.000244927	0.00555101	-0.264541	5.52517e-05	0.000584281	-0.299639	0.524478	0.826461	-0.0342898
ENSG00000177697.18	_CD151	0.000249418	0.00563412	-0.199086	0.00423265	0.0234418	-0.159421	0.39047	0.736305	0.0404184
ENSG00000100219.16	_XBP1	0.000252025	0.00568365	-0.278602	1.49188e-13	7.2106e-12	-0.580978	1.3109e-05	0.000456654	-0.30167
ENSG00000131711.14	_MAP1B	0.000253292	0.00570051	-0.246574	3.54817e-15	2.02795e-13	-0.54542	5.0863e-12	6.46799e-10	-0.298062
ENSG00000233927.4	_RPS28	0.000253724	0.00570051	0.175936	2.94519e-08	6.52609e-07	0.27732	0.00958117	0.0868543	0.101977
ENSG00000243725.6	_TTC4	0.000254023	0.00570051	-0.497048	0.000610375	0.00463184	-0.491144	0.957199	0.988083	0.00760907
ENSG00000117318.8	_ID3	0.000259991	0.00582492	0.286489	4.12742e-25	4.68088e-23	0.9305	1.41687e-16	3.04231e-14	0.644718
ENSG00000144452.14	_ABCA12	0.00026116	0.00584154	0.296962	1.00207e-10	3.25796e-09	0.564904	0.00205717	0.0277496	0.268432
ENSG00000163629.12	_PTPN13	0.000264204	0.00589999	0.355802	3.00436e-07	5.54766e-06	0.542561	0.00718751	0.070997	0.186673
ENSG00000158125.9	_XDH	0.000267609	0.00596457	-0.224313	3.94037e-07	7.13877e-06	-0.373344	0.021599	0.148584	-0.148831
ENSG00000163694.14	_RBM47	0.000267968	0.00596457	0.460023	4.63569e-11	1.5935e-09	0.994571	0.000260753	0.00562659	0.533961
ENSG00000123989.13	_CHPF	0.000269621	0.00599162	-0.216361	4.30616e-05	0.000471288	-0.279803	0.326589	0.680586	-0.0628767
ENSG00000140941.12	_MAP1LC3B	0.000272131	0.00603761	-0.22601	0.00398277	0.0222859	-0.185366	0.483932	0.802412	0.04132
ENSG00000080845.17	_DLGAP4	0.000273797	0.00606474	-0.219521	0.0223813	0.0870063	-0.155434	0.278826	0.634701	0.0652393
ENSG00000090273.13	_NUDC	0.000278544	0.00615991	-0.274567	2.06371e-06	3.15203e-05	-0.366352	0.146795	0.469645	-0.0908471
ENSG00000104687.13	_GSR	0.000280326	0.00618933	0.295327	8.26549e-05	0.000828447	0.355309	0.435409	0.771509	0.0607859
ENSG00000129250.11	_KIF1C	0.000281113	0.00619671	-0.189742	0.220459	0.448674	-0.070161	0.0221053	0.151114	0.120479
ENSG00000108433.16	_GOSR2	0.000287178	0.00632022	-0.322322	0.00506884	0.0270595	-0.304246	0.848986	0.960292	0.0184813
ENSG00000145247.11	_OCIAD2	0.000288605	0.00634144	-0.249628	0.000727772	0.00538372	-0.261812	0.86826	0.965938	-0.0114818
ENSG00000223501.8	_VPS52	0.000292303	0.0064124	0.355074	0.0684336	0.200948	0.192947	0.0833761	0.350356	-0.162139
ENSG00000136816.15	_TOR1B	0.000293665	0.00643196	-0.418995	5.74299e-05	0.000603768	-0.524709	0.311324	0.669028	-0.106764
ENSG00000097021.19	_ACOT7	0.000298092	0.00651784	-0.240937	3.5829e-06	5.18639e-05	-0.325563	0.179757	0.521589	-0.0836237
ENSG00000155506.16	_LARP1	0.000298538	0.00651784	-0.155013	2.77723e-08	6.21758e-07	-0.212611	0.136197	0.453665	-0.0567374
ENSG00000049449.9	_RCN1	0.000300684	0.00655425	-0.204385	0.000372365	0.00306642	-0.220032	0.789106	0.940045	-0.0149555
ENSG00000033100.16	_CHPF2	0.000305295	0.00662311	-0.239321	2.18893e-06	3.33268e-05	-0.338076	0.105168	0.396792	-0.0983116
ENSG00000132507.17	_EIF5A	0.000305262	0.00662311	-0.13423	1.10056e-11	4.13875e-10	-0.250002	0.000592424	0.0107922	-0.114939
ENSG00000148426.12	_PROSER2	0.000304776	0.00662311	-0.314681	3.98837e-11	1.39091e-09	-0.569868	0.00191944	0.0261632	-0.254698
ENSG00000168918.13	_INPP5D	0.000305945	0.00662671	0.241656	3.32295e-20	2.88316e-18	0.621393	9.33153e-09	7.68707e-07	0.38041
ENSG00000164687.10	_FABP5	0.000306976	0.00663853	-0.325195	3.16015e-05	0.000358109	-0.40695	0.343434	0.696625	-0.0812155
ENSG00000106799.12	_TGFBR1	0.000307558	0.00664063	-0.230175	0.413398	0.649522	0.0501284	5.50518e-08	3.75556e-06	0.281637
ENSG00000198853.11	_RUSC2	0.000308361	0.00664748	-0.293889	1.4421e-06	2.29763e-05	-0.401817	0.153461	0.48041	-0.106965
ENSG00000111144.9	_LTA4H	0.000310808	0.0066897	0.208254	2.80573e-07	5.2076e-06	0.335574	0.0330025	0.199698	0.128225
ENSG00000198682.12	_PAPSS2	0.000312698	0.00671982	-0.676037	0.00154339	0.0100223	-0.649267	0.869383	0.966289	0.026607
ENSG00000124155.17	_PIGT	0.000314835	0.00675514	0.235432	0.0127044	0.0560606	0.19604	0.602591	0.867431	-0.0381545
ENSG00000025796.13	_SEC63	0.000318895	0.00683153	-0.458522	0.437265	0.671421	-0.203725	0.0223804	0.151964	0.252363
ENSG00000163659.12	_TIPARP	0.000322834	0.00690511	-0.247533	7.31669e-12	2.81771e-10	-0.483119	1.69398e-05	0.000571849	-0.234645
ENSG00000145817.16	_YIPF5	0.00032363	0.00691134	-0.292124	0.000320935	0.00269874	-0.347268	0.465353	0.791786	-0.0556726
ENSG00000158042.8	_MRPL17	0.000327456	0.00698217	-0.337367	9.71607e-08	1.97936e-06	-0.52362	0.012058	0.100523	-0.185677
ENSG00000010256.10	_UQCRC1	0.000332581	0.00708041	0.200447	5.28174e-08	1.12701e-06	0.323439	0.0134164	0.107875	0.123537
ENSG00000139318.7	_DUSP6	0.000333394	0.00708669	-0.513917	4.88327e-08	1.0529e-06	-0.835323	0.00064998	0.011641	-0.322138
ENSG00000133247.13	_KMT5C	0.000337666	0.00716637	0.546685	4.31867e-07	7.74618e-06	0.838966	0.0854493	0.356272	0.292393
ENSG00000089157.15	_RPLP0	0.000343426	0.00727733	0.120955	1.09625e-10	3.52441e-09	0.219023	0.000352397	0.00715612	0.0988556
ENSG00000163430.11	_FSTL1	0.00035062	0.00741829	-0.353463	0.045325	0.148231	-0.232391	0.160278	0.491112	0.123834
ENSG00000152104.11	_PTPN14	0.000356865	0.00753876	0.277742	9.38842e-05	0.000926174	0.294665	0.694905	0.90656	0.0173479
ENSG00000091436.16	_MAP3K20	0.000362181	0.00762753	-0.184251	2.83493e-07	5.24827e-06	-0.27962	0.0568547	0.278386	-0.0945076
ENSG00000128578.9	_STRIP2	0.000361856	0.00762753	-0.472796	0.79636	0.904788	0.0419453	0.000183637	0.004158	0.514151
ENSG00000086061.15	_DNAJA1	0.000363778	0.00764939	-0.164308	6.70902e-06	9.03929e-05	-0.211228	0.275284	0.630693	-0.0460531
ENSG00000104290.10	_FZD3	0.000364464	0.00765206	0.549222	1.39086e-05	0.000172843	0.809995	0.0821946	0.346728	0.265807
ENSG00000134278.15	_SPIRE1	0.000366898	0.00769138	0.338004	4.35659e-05	0.000476446	0.447487	0.218691	0.569467	0.108512
ENSG00000204516.9	_MICB	0.000368268	0.00770828	-0.440276	4.49187e-07	8.03681e-06	-0.615134	0.121123	0.426701	-0.17432
ENSG00000153071.14	_DAB2	0.000369957	0.00773183	-0.748432	0.000279391	0.00237689	-0.761596	0.947463	0.98413	-0.0106316
ENSG00000142937.11	_RPS8	0.00037383	0.00780085	0.123872	1.86962e-08	4.37146e-07	0.199988	0.013639	0.108851	0.0768723
ENSG00000277209.1	_RPPH1	0.000377253	0.00786031	0.174042	0.000550204	0.00425367	0.178355	0.880517	0.969444	0.00508231
ENSG00000086232.12	_EIF2AK1	0.000381319	0.00793293	-0.264155	0.384691	0.623673	-0.0800475	0.0223489	0.151964	0.186131
ENSG00000161638.10	_ITGA5	0.000382808	0.00795183	-0.251905	1.36552e-06	2.19015e-05	-0.364593	0.0695388	0.315271	-0.112368
ENSG00000079332.14	_SAR1A	0.000383947	0.0079634	-0.254981	1.61877e-06	2.55929e-05	-0.304518	0.469443	0.792985	-0.0483216
ENSG00000062716.12	_VMP1	0.000388162	0.00803865	-0.223366	7.75072e-09	1.90177e-07	-0.405598	0.0032713	0.0394252	-0.181822
ENSG00000198755.10	_RPL10A	0.000392813	0.00812268	0.134716	2.02054e-07	3.85967e-06	0.202263	0.0605247	0.289313	0.0683188
ENSG00000134697.12	_GNL2	0.000403397	0.00832897	-0.275667	1.41182e-06	2.25938e-05	-0.395512	0.089498	0.365641	-0.118784
ENSG00000122482.20	_ZNF644	0.000408947	0.00841815	0.281837	0.00121123	0.0082601	0.264125	0.843039	0.958092	-0.0169937
ENSG00000163681.14	_SLMAP	0.000408615	0.00841815	-0.246521	0.000124419	0.00117973	-0.292674	0.553085	0.842459	-0.0445296
ENSG00000105810.9	_CDK6	0.000412544	0.008448	-0.174523	9.88144e-06	0.000127758	-0.258204	0.0767699	0.33432	-0.0829922
ENSG00000135480.15	_KRT7	0.000413184	0.008448	-0.118359	1.08729e-11	4.09953e-10	-0.226725	0.000257358	0.00557169	-0.107613
ENSG00000175416.12	_CLTB	0.000413482	0.008448	-0.190318	1.01264e-05	0.000130223	-0.261672	0.199237	0.547086	-0.0703689
ENSG00000177225.16	_PDDC1	0.000411356	0.008448	0.331503	0.360906	0.601705	0.133011	0.143233	0.465064	-0.197068
ENSG00000011422.11	_PLAUR	0.000416385	0.00848198	-0.510133	1.2643e-10	4.05561e-09	-0.862672	0.00358492	0.0423021	-0.348915
ENSG00000163347.5	_CLDN1	0.00041603	0.00848198	0.422936	0.115976	0.291978	0.194703	0.00238534	0.0310877	-0.227136
ENSG00000130309.10	_GLT25D1	0.000418931	0.00852118	-0.21584	9.12275e-08	1.86906e-06	-0.294166	0.155758	0.484244	-0.0769707
ENSG00000151726.13	_ACSL1	0.000420486	0.00854012	0.198254	3.92822e-30	5.89356e-28	0.774056	2.81731e-21	9.46183e-19	0.576367
ENSG00000165271.16	_NOL6	0.000424987	0.00861874	-0.216372	1.45347e-11	5.36776e-10	-0.419625	0.000482846	0.00915451	-0.202344
ENSG00000076706.16	_MCAM	0.000429465	0.00869666	-0.479634	0.00750411	0.0369005	-0.447003	0.816443	0.948972	0.0345788
ENSG00000126749.14	_EMG1	0.000430164	0.00869796	-0.521555	2.30816e-08	5.25189e-07	-0.881046	0.00106458	0.0171113	-0.35682
ENSG00000134077.15	_THUMPD3	0.000431809	0.00869932	-0.363499	1.79484e-05	0.000217236	-0.468399	0.310527	0.66863	-0.104566
ENSG00000145390.11	_USP53	0.000432056	0.00869932	-0.293715	3.75687e-08	8.21005e-07	-0.488038	0.0145993	0.11389	-0.193686
ENSG00000185650.9	_ZFP36L1	0.000432138	0.00869932	-0.191332	0.00263314	0.0156975	-0.30717	0.448464	0.781011	-0.114525
ENSG00000186480.12	_INSIG1	0.000433048	0.00870483	-0.166823	0.0916086	0.247875	-0.087684	0.0579126	0.281671	0.0798437
ENSG00000158710.14	_TAGLN2	0.000438914	0.00880981	-0.1726	0.113644	0.288485	-0.0760299	0.00712006	0.0704655	0.0972761
ENSG00000023839.10	_ABCC2	0.000439767	0.008814	0.50828	2.96289e-15	1.72771e-13	1.23741	7.2432e-06	0.000281518	0.729575
ENSG00000196136.17	_SERPINA3	0.000446108	0.00892803	-0.663893	0.868783	0.942392	-0.040643	0.0027824	0.0349079	0.626291
ENSG00000247596.8	_TWF2	0.000447921	0.00895122	-0.274031	5.62626e-07	9.88232e-06	-0.432876	0.0331481	0.199954	-0.15828
ENSG00000167470.12	_MIDN	0.000452977	0.00903906	-0.202541	0.00338877	0.0192843	-0.194532	0.876411	0.967976	0.0087261
ENSG00000041982.15	_TNC	0.000453745	0.00904122	-0.356496	0.251259	0.484846	0.121571	1.60654e-08	1.2553e-06	0.478105
ENSG00000137502.9	_RAB30	0.000455869	0.00907033	0.567735	3.21758e-06	4.71922e-05	0.798398	0.0967106	0.381747	0.23008
ENSG00000269821.1	_KCNQ1OT1	0.000458314	0.00910574	0.381872	0.0897343	0.244226	0.195256	0.112678	0.411333	-0.186509
ENSG00000196235.13	_SUPT5H	0.000460259	0.00913115	-0.196705	0.000192966	0.00173814	-0.202446	0.923173	0.97869	-0.00502002
ENSG00000144580.13	_RQCD1	0.000461556	0.00914361	-0.259621	3.57239e-06	5.17658e-05	-0.350881	0.231684	0.584925	-0.0902765
ENSG00000275700.4	_AATF	0.000467892	0.00925574	-0.267934	1.86761e-11	6.7756e-10	-0.511976	0.000414475	0.0081148	-0.243427
ENSG00000100413.16	_POLR3H	0.000469342	0.00927103	-0.315053	2.78006e-08	6.21758e-07	-0.492558	0.0359214	0.209806	-0.176335
ENSG00000173801.16	_JUP	0.000470814	0.00928671	0.153515	2.6391e-24	2.87962e-22	0.483592	1.71116e-15	3.30249e-13	0.3308
ENSG00000153201.15	_RANBP2	0.000473039	0.00931717	-0.155692	0.000123229	0.00117076	-0.163549	0.86404	0.964315	-0.00695137
ENSG00000114999.7	_TTL	0.000474996	0.00934228	-0.239108	0.000152064	0.00140577	-0.251052	0.861995	0.963705	-0.0109157
ENSG00000137843.11	_PAK6	0.000478141	0.00937719	0.412841	0.0019637	0.0122226	0.384419	0.847298	0.959791	-0.0262035
ENSG00000272325.1	_NUDT3	0.000478001	0.00937719	0.182297	1.24651e-07	2.50398e-06	0.363964	0.00418595	0.0475109	0.182702
ENSG00000005882.11	_PDK2	0.000480934	0.00938057	0.755656	1.06638e-05	0.000136064	1.02998	0.31098	0.668808	0.281656
ENSG00000013375.15	_PGM3	0.000483111	0.00938057	-0.242481	6.49115e-14	3.29197e-12	-0.604916	3.33176e-07	1.86705e-05	-0.361878
ENSG00000095303.15	_PTGS1	0.000482827	0.00938057	0.954406	0.00344517	0.0195743	0.930728	0.939587	0.983203	-0.024527
ENSG00000105063.18	_PPP6R1	0.000482364	0.00938057	-0.209222	2.30287e-05	0.000271426	-0.261581	0.321103	0.676793	-0.0519933
ENSG00000130827.6	_PLXNA3	0.000481181	0.00938057	-0.472951	0.407934	0.644345	-0.103472	0.000577251	0.0105894	0.371052
ENSG00000164070.11	_HSPA4L	0.000479403	0.00938057	0.159521	1.41372e-09	3.88584e-08	0.339829	0.000495136	0.00935828	0.181143
ENSG00000240875.5	_RP11-392A22.2	0.00048213	0.00938057	1.12516	8.74075e-05	0.000871835	1.45935	0.421267	0.760754	0.33388
ENSG00000125772.12	_GPCPD1	0.000484627	0.00938813	0.332902	0.0146221	0.0626419	0.260726	0.454168	0.784375	-0.0723385
ENSG00000143256.4	_PFDN2	0.000484871	0.00938813	-0.349846	7.15095e-06	9.58986e-05	-0.51091	0.0978372	0.383076	-0.15944
ENSG00000125633.10	_CCDC93	0.00048602	0.00939707	-0.322748	0.00054447	0.00421613	-0.333173	0.909186	0.97528	-0.00951741
ENSG00000109062.11	_SLC9A3R1	0.000487207	0.00940674	0.25278	0.00200494	0.012431	0.257413	0.942565	0.983532	0.00562351
ENSG00000253313.5	_C1orf210	0.000492291	0.0094915	1.15673	9.07598e-05	0.000900284	1.57618	0.34225	0.695115	0.412164
ENSG00000125304.9	_TM9SF2	0.000495433	0.00953865	-0.183566	0.0023458	0.0142619	-0.156477	0.559636	0.846628	0.0280059
ENSG00000105516.10	_DBP	0.000496405	0.00954394	0.819781	2.90488e-11	1.02547e-09	1.98074	0.000382427	0.00756651	1.1623
ENSG00000119777.18	_TMEM214	0.00050033	0.00960426	-0.219439	3.10294e-06	4.56503e-05	-0.317194	0.11223	0.410613	-0.0966947
ENSG00000197712.11	_FAM114A1	0.000500945	0.00960426	-0.282996	0.00128033	0.00863726	-0.300511	0.845235	0.958934	-0.0156744
ENSG00000104325.6	_DECR1	0.000502404	0.00960715	0.281127	3.07371e-08	6.76922e-07	0.515609	0.00836912	0.0793764	0.2351
ENSG00000184840.11	_TMED9	0.0005025	0.00960715	-0.219453	7.73184e-05	0.000778753	-0.238602	0.752814	0.926564	-0.0186438
ENSG00000187957.7	_DNER	0.000505198	0.00964527	-0.310627	0.124059	0.306278	-0.156376	0.0695381	0.315271	0.154144
ENSG00000239779.6	_WBP1	0.000506107	0.00964916	0.414311	7.69065e-13	3.37709e-11	0.907295	0.000186752	0.00421738	0.494696
ENSG00000120875.8	_DUSP4	0.000512923	0.00976551	-0.168411	2.05119e-08	4.71937e-07	-0.314446	0.00411767	0.0468985	-0.145162
ENSG00000235162.8	_C12orf75	0.000515459	0.00980016	-0.308617	1.5848e-05	0.000194098	-0.433024	0.156168	0.485057	-0.1238
ENSG00000102554.13	_KLF5	0.000523679	0.00991514	0.176893	7.67908e-22	7.42294e-20	0.510951	1.58482e-10	1.72984e-08	0.334829
ENSG00000123416.15	_TUBA1B	0.000523073	0.00991514	-0.147307	2.7366e-28	3.78992e-26	-0.431997	2.87088e-18	7.37309e-16	-0.283905
ENSG00000144935.14	_TRPC1	0.000522371	0.00991514	-0.598115	0.0115263	0.0520741	-0.457849	0.400732	0.744618	0.140921
ENSG00000120256.9	_LRP11	0.000525935	0.0099441	0.265244	1.6014e-14	8.51105e-13	0.557708	6.20166e-05	0.00172828	0.293177
ENSG00000213020.9	_ZNF611	0.000539462	0.0101858	-0.493457	0.00972422	0.0454734	-0.313369	0.194553	0.541307	0.180678
ENSG00000129911.8	_KLF16	0.000541839	0.0101985	-0.378723	8.91461e-05	0.000886721	-0.497542	0.23959	0.593479	-0.11676
ENSG00000143384.12	_MCL1	0.000541172	0.0101985	-0.135474	3.64531e-05	0.000407004	-0.180255	0.261605	0.615614	-0.043994
ENSG00000185989.10	_RASA3	0.000542369	0.0101985	-0.484717	2.0423e-06	3.12365e-05	-0.732377	0.0487302	0.251829	-0.247362
ENSG00000130429.13	_ARPC1B	0.000544903	0.0102086	-0.178926	0.106494	0.275794	-0.0946592	0.115898	0.417366	0.0853818
ENSG00000188229.5	_TUBB4B	0.000544152	0.0102086	-0.123017	1.7565e-25	2.02391e-23	-0.369682	8.66302e-15	1.57595e-12	-0.24581
ENSG00000188725.7	_SMIM15	0.000545892	0.0102086	-0.285109	0.000529934	0.00411685	-0.389033	0.316643	0.673164	-0.102299
ENSG00000251201.8	_TMED7-TICAM2	0.000555467	0.0103735	-0.466437	0.0132898	0.0579513	-0.379463	0.484216	0.802412	0.0878005
ENSG00000134440.11	_NARS	0.000560646	0.010456	-0.17476	0.000352204	0.00293225	-0.195007	0.679169	0.900241	-0.0195811
ENSG00000111684.10	_LPCAT3	0.000564121	0.0105065	0.318971	1.90676e-09	5.1237e-08	0.599265	0.00549363	0.0585071	0.281225
ENSG00000147454.13	_SLC25A37	0.000566343	0.0105268	-0.405798	1.87382e-08	4.37418e-07	-0.621182	0.0228765	0.15366	-0.215466
ENSG00000164338.9	_UTP15	0.000566752	0.0105268	-0.365835	2.85545e-08	6.35658e-07	-0.626771	0.00763937	0.0743944	-0.259698
ENSG00000116649.9	_SRM	0.000573968	0.0106464	-0.250907	5.89729e-10	1.7056e-08	-0.407521	0.00722323	0.0712424	-0.156482
ENSG00000165282.13	_PIGO	0.000582806	0.0107957	0.271373	0.00323317	0.0186195	0.238902	0.679478	0.900254	-0.0316705
ENSG00000108509.20	_CAMTA2	0.000587853	0.0108706	-0.302964	7.23303e-05	0.000735162	-0.443979	0.139477	0.4584	-0.140473
ENSG00000235385.1	_GS1-600G8.5	0.000588436	0.0108706	-1.26874	0.229367	0.458701	-0.494179	0.019966	0.140524	0.777257
ENSG00000100897.17	_DCAF11	0.000590912	0.0108723	0.321619	8.4377e-10	2.40174e-08	0.589286	0.00795249	0.0765145	0.26917
ENSG00000129353.14	_SLC44A2	0.000589492	0.0108723	0.359413	1.39322e-06	2.2321e-05	0.54624	0.110274	0.406637	0.188865
ENSG00000184216.13	_IRAK1	0.00059077	0.0108723	-0.191276	2.54218e-09	6.71834e-08	-0.330889	0.0113898	0.0970865	-0.138806
ENSG00000116337.15	_AMPD2	0.000592477	0.0108865	-0.463952	0.000118914	0.00113425	-0.446785	0.892854	0.972502	0.0166341
ENSG00000075420.12	_FNDC3B	0.000594111	0.0109019	-0.220704	0.00905071	0.0428765	-0.186066	0.55057	0.841272	0.0354496
ENSG00000149273.14	_RPS3	0.000595354	0.01091	0.120487	1.01689e-06	1.68155e-05	0.173067	0.0880669	0.362394	0.0532918
ENSG00000105771.13	_SMG9	0.000597776	0.0109171	-0.302934	0.329725	0.570796	-0.109166	0.0508525	0.259776	0.194782
ENSG00000106348.16	_IMPDH1	0.000598133	0.0109171	-0.269326	1.8551e-06	2.87611e-05	-0.329241	0.391471	0.737132	-0.0599038
ENSG00000109814.11	_UGDH	0.000596813	0.0109171	-0.287339	6.51628e-07	1.12535e-05	-0.479134	0.0218826	0.149983	-0.191343
ENSG00000181830.8	_SLC35C1	0.000602118	0.0109752	-0.386003	2.40291e-06	3.61642e-05	-0.511695	0.202743	0.551398	-0.124721
ENSG00000185022.11	_MAFF	0.000603769	0.0109907	-0.513599	7.55563e-13	3.32794e-11	-1.07925	6.12995e-06	0.000244787	-0.565729
ENSG00000129925.10	_TMEM8A	0.000606627	0.011028	-0.359469	0.00164052	0.0105155	-0.344283	0.875856	0.967695	0.0159165
ENSG00000137266.14	_SLC22A23	0.000615075	0.0111668	0.52288	1.82056e-09	4.90121e-08	0.977162	0.000533638	0.00998513	0.454989
ENSG00000160326.13	_SLC2A6	0.000620748	0.01124	-0.560843	0.000277246	0.00236003	-0.622171	0.677208	0.900112	-0.0609825
ENSG00000163702.18	_IL17RC	0.000620315	0.01124	0.395142	4.22046e-07	7.59841e-06	0.731605	0.0172481	0.127348	0.33653
ENSG00000086598.10	_TMED2	0.000629534	0.011369	-0.171583	8.97712e-06	0.000117117	-0.238923	0.15818	0.488181	-0.066567
ENSG00000144867.11	_SRPRB	0.000629308	0.011369	-0.42693	8.80861e-06	0.000115023	-0.591287	0.0533887	0.267107	-0.164985
ENSG00000116574.5	_RHOU	0.000634628	0.0114459	1.04242	0.000400506	0.00326457	1.22725	0.626992	0.877486	0.189968
ENSG00000182261.3	_NLRP10	0.000637963	0.0114909	-1.83909	0.00251945	0.0151136	-2.02628	0.750501	0.926063	-0.156735
ENSG00000130762.14	_ARHGEF16	0.000648187	0.011645	0.326748	3.4745e-05	0.000389745	0.438531	0.298025	0.655497	0.111873
ENSG00000146411.5	_SLC2A12	0.000648219	0.011645	0.668038	5.26108e-15	2.90327e-13	2.07508	8.07897e-07	4.11745e-05	1.41013
ENSG00000062725.9	_APPBP2	0.000649643	0.0116553	0.33304	0.00132453	0.00888138	0.412546	0.529489	0.829624	0.079473
ENSG00000131473.16	_ACLY	0.000655462	0.0117289	0.143913	5.91293e-06	8.08006e-05	0.217759	0.0531677	0.266408	0.0744552
ENSG00000150753.11	_CCT5	0.000655429	0.0117289	-0.153685	1.08578e-09	3.04251e-08	-0.279055	0.00123307	0.0188237	-0.124456
ENSG00000183431.11	_SF3A3	0.000662372	0.0118371	-0.322726	0.159744	0.36567	-0.151057	0.029795	0.186279	0.173426
ENSG00000104413.16	_ESRP1	0.000668161	0.011894	0.182429	1.02718e-12	4.44277e-11	0.408163	4.37418e-05	0.00127036	0.226477
ENSG00000156508.17	_EEF1A1	0.000667325	0.011894	0.107843	2.31214e-12	9.56947e-11	0.229793	7.18069e-06	0.000279919	0.122702
ENSG00000196850.5	_PPTC7	0.000667495	0.011894	0.263732	0.0061666	0.0314956	0.235206	0.736479	0.922387	-0.0273901
ENSG00000005483.20	_KMT2E	0.00067073	0.0119004	0.243317	0.000320171	0.0026961	0.285674	0.561925	0.847547	0.0430319
ENSG00000118689.14	_FOXO3	0.00067032	0.0119004	0.228016	1.35642e-09	3.73548e-08	0.477241	0.000451798	0.00874099	0.249707
ENSG00000176834.13	_VSIG10	0.000671553	0.0119004	0.546499	0.0032633	0.018763	0.514626	0.844668	0.958788	-0.030846
ENSG00000197565.15	_COL4A6	0.000672001	0.0119004	0.220045	1.25505e-08	3.00774e-07	0.398294	0.00614511	0.0635269	0.179012
ENSG00000157456.7	_CCNB2	0.000673686	0.0119148	0.217613	0.0024225	0.0146418	0.210227	0.921508	0.97823	-0.00643068
ENSG00000103534.16	_TMC5	0.000678884	0.0119913	1.44119	0.733406	0.873376	0.188208	0.00797645	0.0766512	-1.2568
ENSG00000172292.14	_CERS6	0.000680687	0.0120076	0.210673	0.00438271	0.0241208	0.189526	0.741813	0.924002	-0.0205017
ENSG00000114867.20	_EIF4G1	0.000688216	0.0121248	-0.123547	4.31789e-12	1.70853e-10	-0.239307	0.000369589	0.00736483	-0.114892
ENSG00000170835.14	_CEL	0.000691515	0.0121673	1.10728	1.76408e-06	2.75875e-05	1.95386	0.0761124	0.333028	0.845242
ENSG00000123080.10	_CDKN2C	0.000700836	0.0123155	0.385053	1.52118e-06	2.41294e-05	0.616759	0.0649424	0.301958	0.232682
ENSG00000115604.10	_IL18R1	0.000703441	0.0123296	-1.04894	0.0699776	0.204447	-0.607239	0.106265	0.399063	0.440522
ENSG00000146592.16	_CREB5	0.000702599	0.0123296	-0.552284	3.00317e-06	4.43182e-05	-0.716957	0.213827	0.564709	-0.163026
ENSG00000128272.14	_ATF4	0.000706206	0.0123622	-0.162994	3.20554e-12	1.30792e-10	-0.350463	3.00525e-05	0.000925688	-0.18672
ENSG00000113615.12	_SEC24A	0.000712584	0.0124579	-0.231772	1.21683e-12	5.21608e-11	-0.424371	0.00191959	0.0261632	-0.191911
ENSG00000178814.16	_OPLAH	0.000719353	0.0125602	0.41148	3.17915e-06	4.67238e-05	0.646703	0.0689168	0.313934	0.235605
ENSG00000142669.14	_SH3BGRL3	0.000723658	0.0126193	-0.173809	0.624828	0.810076	-0.0291691	0.00466745	0.0518087	0.145757
ENSG00000116133.11	_DHCR24	0.000734549	0.0127929	-0.121891	0.0310464	0.111651	-0.0950999	0.479569	0.800585	0.0274476
ENSG00000197622.12	_CDC42SE1	0.000742726	0.0129189	-0.284181	0.000337538	0.00282813	-0.285108	0.994874	0.998871	-0.000482239
ENSG00000084693.15	_AGBL5	0.000747224	0.0129807	0.453784	0.0072508	0.0358384	0.407706	0.751278	0.926063	-0.0457638
ENSG00000105699.16	_LSR	0.000748252	0.012982	-0.225313	0.000930272	0.00662563	-0.231919	0.92659	0.979221	-0.00571655
ENSG00000106803.9	_SEC61B	0.000750449	0.0130037	-0.258677	0.000957513	0.00680704	-0.27865	0.793273	0.941345	-0.0190911
ENSG00000110955.8	_ATP5B	0.000752774	0.0130275	0.121443	2.39781e-06	3.61252e-05	0.172332	0.10401	0.394448	0.0516264
ENSG00000136720.6	_HS6ST1	0.000759538	0.0131279	0.278117	4.56842e-06	6.45088e-05	0.452462	0.0516759	0.261822	0.174545
ENSG00000148843.13	_PDCD11	0.000763782	0.0131686	-0.252782	1.26554e-07	2.53513e-06	-0.453486	0.00709003	0.0702992	-0.199921
ENSG00000170271.10	_FAXDC2	0.000763814	0.0131686	0.642257	0.0297246	0.108057	0.473678	0.448385	0.780976	-0.169616
ENSG00000075785.12	_RAB7A	0.000771787	0.0132893	-0.167775	5.28841e-05	0.000562259	-0.224722	0.255551	0.608472	-0.0560597
ENSG00000086062.12	_B4GALT1	0.000778954	0.0133772	0.161147	5.91232e-13	2.64457e-11	0.36751	2.41219e-08	1.8158e-06	0.206895
ENSG00000185344.13	_ATP6V0A2	0.000779821	0.0133772	-0.362093	5.15751e-07	9.14822e-06	-0.50099	0.174691	0.513756	-0.138207
ENSG00000070814.18	_TCOF1	0.000783318	0.0134203	-0.191031	8.67295e-16	5.33831e-14	-0.452827	1.61577e-08	1.2553e-06	-0.260891
ENSG00000152990.13	_ADGRA3	0.000787776	0.0134798	0.313479	0.00605635	0.0310647	0.265496	0.517235	0.821678	-0.046297
ENSG00000123130.16	_ACOT9	0.000789534	0.013493	-0.312881	7.34517e-06	9.81378e-05	-0.456609	0.140989	0.461227	-0.142975
ENSG00000162695.11	_SLC30A7	0.000792025	0.0135187	-0.264297	7.64314e-06	0.000101836	-0.404212	0.113172	0.411751	-0.139696
ENSG00000173846.12	_PLK3	0.000796361	0.0135758	-0.402428	4.27744e-10	1.26765e-08	-0.750262	0.00134103	0.0201432	-0.347227
ENSG00000065000.16	_AP3D1	0.000809282	0.0137211	-0.175327	0.00051792	0.00403658	-0.185692	0.806789	0.945866	-0.00976402
ENSG00000104133.14	_SPG11	0.000806578	0.0137211	0.232214	3.13072e-05	0.000355053	0.30796	0.257248	0.610184	0.0766087
ENSG00000116095.10	_PLEKHA3	0.000810991	0.0137211	-0.45504	0.00672801	0.0336821	-0.321842	0.274568	0.629824	0.133479
ENSG00000164294.13	_GPX8	0.000807196	0.0137211	-0.284462	0.00145716	0.00960522	-0.297653	0.878747	0.968745	-0.0120302
ENSG00000178038.16	_ALS2CL	0.000810038	0.0137211	0.276637	1.18886e-06	1.9392e-05	0.37919	0.20728	0.556571	0.103274
ENSG00000196923.13	_PDLIM7	0.000808284	0.0137211	-0.207822	2.96649e-05	0.000337491	-0.27326	0.210696	0.56137	-0.0649553
ENSG00000249673.6	_RP11-520M5.5	0.0008119	0.0137211	-0.3628	0.000193619	0.00174256	-0.429086	0.501564	0.812815	-0.0661399
ENSG00000120549.17	_KIAA1217	0.000813442	0.0137302	0.254494	0.000966842	0.00686997	0.259459	0.938987	0.9832	0.00638945
ENSG00000165434.7	_PGM2L1	0.000820605	0.0138341	-0.509039	0.000293153	0.00248808	-0.531607	0.881654	0.969841	-0.0210791
ENSG00000184992.10	_BRI3BP	0.000824263	0.0138786	-0.192154	1.72059e-09	4.64948e-08	-0.360025	0.00171304	0.0242966	-0.167002
ENSG00000105220.15	_GPI	0.000830651	0.013969	0.113074	0.000273325	0.00233774	0.132174	0.541446	0.836764	0.0198228
ENSG00000138166.5	_DUSP5	0.000843285	0.0141641	-0.513151	9.54108e-08	1.94922e-06	-0.84256	0.0201199	0.141082	-0.329116
ENSG00000090861.15	_AARS	0.000849356	0.0142486	-0.18247	0.000118264	0.00113104	-0.226125	0.409934	0.751587	-0.0427354
ENSG00000132669.12	_RIN2	0.000851377	0.014265	0.250568	4.06523e-05	0.000448327	0.331266	0.243999	0.598259	0.0808529
ENSG00000171867.16	_PRNP	0.000856449	0.0143324	-0.175477	0.000173185	0.00157673	-0.203622	0.501258	0.812656	-0.0273214
ENSG00000125818.17	_PSMF1	0.00086075	0.0143868	-0.20802	0.000134449	0.0012599	-0.252163	0.468282	0.792305	-0.0429508
ENSG00000167703.14	_SLC43A2	0.000866066	0.0144404	0.401806	6.30893e-12	2.44926e-10	0.843575	0.000166767	0.00384562	0.441824
ENSG00000076928.17	_ARHGEF1	0.000870049	0.0144892	-0.181307	0.000221262	0.00195272	-0.239886	0.321991	0.677129	-0.0575391
ENSG00000109618.11	_SEPSECS	0.00087206	0.014505	0.530755	1.0546e-05	0.000134778	0.776309	0.14602	0.469127	0.24543
ENSG00000242802.6	_AP5Z1	0.00087907	0.0146039	-0.358296	0.0643183	0.192434	-0.235727	0.27828	0.633918	0.123302
ENSG00000100739.10	_BDKRB1	0.000889286	0.0147557	0.567322	5.71623e-07	1.00037e-05	0.950546	0.013676	0.109025	0.382574
ENSG00000141232.4	_TOB1	0.000891945	0.0147819	0.23586	2.31465e-06	3.50557e-05	0.371854	0.0639439	0.299226	0.136718
ENSG00000074356.16	_NCBP3	0.000903245	0.0149511	0.446034	0.0262589	0.0984658	0.347515	0.488831	0.80517	-0.0984592
ENSG00000152078.9	_TMEM56	0.000908582	0.0150212	0.469687	1.63993e-05	0.000200339	0.675523	0.138279	0.45656	0.204807
ENSG00000223572.9	_CKMT1A	0.000912352	0.0150654	0.221475	1.95047e-10	6.17419e-09	0.530854	6.8756e-05	0.00189195	0.309376
ENSG00000197852.10	_FAM212B	0.000914256	0.0150786	0.658186	2.91555e-06	4.31136e-05	1.07538	0.0265566	0.171012	0.416157
ENSG00000080608.9	_PUM3	0.000915599	0.0150826	-0.292278	1.01352e-11	3.84152e-10	-0.583833	6.52113e-05	0.00180579	-0.2905
ENSG00000113328.18	_CCNG1	0.000922543	0.0151787	0.175765	4.21237e-07	7.59333e-06	0.28407	0.0421222	0.231231	0.109037
ENSG00000120314.18	_WDR55	0.000927145	0.0152361	-0.233939	0.00049269	0.00387771	-0.265358	0.654213	0.89058	-0.0307542
ENSG00000147162.13	_OGT	0.000937031	0.0153801	0.272773	6.83395e-05	0.000701564	0.404031	0.195158	0.542001	0.131437
ENSG00000069020.18	_MAST4	0.000949565	0.0155672	0.246481	6.18386e-10	1.77777e-08	0.449393	0.00778856	0.0755663	0.20354
ENSG00000006757.11	_PNPLA4	0.00095488	0.0156356	0.423564	0.137466	0.329492	0.218744	0.136579	0.45457	-0.204998
ENSG00000196937.10	_FAM3C	0.000961379	0.0157232	-0.314605	8.00297e-06	0.000105846	-0.428746	0.127854	0.440114	-0.113987
ENSG00000101126.16	_ADNP	0.000965003	0.0157636	0.148939	0.000386561	0.00316703	0.171904	0.582401	0.856822	0.0237446
ENSG00000154380.17	_ENAH	0.000968276	0.0157983	0.150251	4.5736e-14	2.36106e-12	0.358757	1.93829e-07	1.15399e-05	0.209216
ENSG00000163637.12	_PRICKLE2	0.000974959	0.0158884	0.345112	1.12844e-06	1.84903e-05	0.508367	0.116598	0.41887	0.163931
ENSG00000189306.10	_RRP7A	0.000980098	0.0159531	-0.330088	3.70073e-10	1.1151e-08	-0.645488	0.000956059	0.0158148	-0.314463
ENSG00000177963.14	_RIC8A	0.00098207	0.0159662	-0.226587	2.49079e-07	4.65303e-06	-0.386866	0.00524122	0.0565496	-0.15974
ENSG00000103187.7	_COTL1	0.000983455	0.0159698	-0.155763	1.98911e-24	2.20379e-22	-0.491479	7.85194e-15	1.44852e-12	-0.33488
ENSG00000145907.14	_G3BP1	0.00099635	0.01616	-0.150265	2.23e-07	4.21504e-06	-0.211533	0.150427	0.475259	-0.0604277
ENSG00000269837.1	_RP11-15H20.5	0.0010026	0.0162421	1.09435	1.88903e-07	3.64226e-06	1.91681	0.0139519	0.110618	0.816643
ENSG00000188153.13	_COL4A5	0.00101185	0.0163726	0.244267	5.8268e-08	1.23599e-06	0.475884	0.00896695	0.0832964	0.233381
ENSG00000071967.11	_CYBRD1	0.00101306	0.0163727	0.290926	9.02929e-12	3.44957e-10	0.836308	7.39853e-06	0.000285018	0.544787
ENSG00000118276.11	_B4GALT6	0.00101925	0.0164341	-0.449774	0.00121585	0.00828375	-0.508373	0.68592	0.903003	-0.0590294
ENSG00000146247.13	_PHIP	0.00101816	0.0164341	0.184886	0.00158367	0.0102102	0.205034	0.751569	0.926063	0.0204246
ENSG00000170325.14	_PRDM10	0.00103017	0.0165906	0.506161	0.0166807	0.0696213	0.379133	0.211437	0.562392	-0.127316
ENSG00000107937.18	_GTPBP4	0.00103332	0.0166023	-0.35748	3.52334e-15	2.02178e-13	-0.659761	0.00101393	0.01651	-0.301832
ENSG00000197780.9	_TAF13	0.00103233	0.0166023	-0.32878	8.61909e-08	1.77344e-06	-0.558957	0.0143875	0.11291	-0.229663
ENSG00000145431.10	_PDGFC	0.00103746	0.0166493	-0.342127	0.00626599	0.0318676	-0.309303	0.704739	0.91212	0.0346357
ENSG00000168028.13	_RPSA	0.00104034	0.0166689	0.108512	0.000379956	0.00311868	0.120399	0.672905	0.898271	0.0126496
ENSG00000185070.10	_FLRT2	0.00104171	0.0166689	-0.288407	0.0233783	0.0900314	-0.216612	0.248848	0.601958	0.0729162
ENSG00000253417.5	_RP11-109J4.1	0.00104234	0.0166689	0.70023	7.49647e-12	2.87159e-10	1.7674	0.000117355	0.00292421	1.06956
ENSG00000128422.15	_KRT17	0.00104683	0.0167212	0.176284	1.34157e-55	5.36741e-53	0.79624	4.38052e-76	9.56268e-73	0.620538
ENSG00000151835.15	_SACS	0.0010484	0.0167267	-0.283637	7.30401e-18	5.08211e-16	-0.59434	1.20374e-05	0.000428438	-0.308614
ENSG00000147642.16	_SYBU	0.00106359	0.0169494	0.523052	0.340292	0.582039	0.178709	0.0516233	0.261822	-0.344435
ENSG00000106789.12	_CORO2A	0.00106627	0.0169722	0.25223	4.53287e-05	0.000493672	0.340201	0.282031	0.639217	0.0884159
ENSG00000077232.17	_DNAJC10	0.00107386	0.0170732	-0.220556	8.08978e-06	0.000106896	-0.335197	0.0698377	0.316079	-0.113971
ENSG00000135521.8	_LTV1	0.00107571	0.0170828	-0.450737	1.50437e-05	0.000186147	-0.613375	0.160314	0.491112	-0.162099
ENSG00000180233.10	_ZNRF2	0.00109219	0.0173245	0.38378	7.32571e-09	1.80672e-07	0.698327	0.0159814	0.121013	0.316743
ENSG00000165689.16	_SDCCAG3	0.00109366	0.0173278	-0.294846	5.13831e-08	1.10294e-06	-0.567632	0.0024948	0.0320362	-0.273012
ENSG00000124228.14	_DDX27	0.00109679	0.0173572	-0.235301	0.00111635	0.0076932	-0.2557	0.78137	0.937129	-0.0194878
ENSG00000160007.18	_ARHGAP35	0.00109855	0.017365	0.151123	0.000249976	0.0021637	0.176781	0.552135	0.842089	0.0264673
ENSG00000103042.8	_SLC38A7	0.00110189	0.0173976	-0.495907	0.0782105	0.221832	-0.313063	0.252827	0.605352	0.183097
ENSG00000118322.13	_ATP10B	0.00110403	0.0174114	1.01347	3.28693e-13	1.52224e-11	2.78573	0.000145301	0.003454	1.76652
ENSG00000197958.12	_RPL12	0.00110549	0.0174143	0.123869	1.01597e-13	5.02851e-12	0.293276	1.61165e-07	9.68269e-06	0.170211
ENSG00000099814.15	_CEP170B	0.00110797	0.0174333	-0.167233	0.00011708	0.00112121	-0.212995	0.357656	0.708389	-0.0450067
ENSG00000143420.18	_ENSA	0.0011383	0.01789	0.172282	0.000983519	0.0069395	0.181444	0.847054	0.959715	0.00995401
ENSG00000137819.13	_PAQR5	0.00114195	0.0179268	-0.377122	0.00317033	0.0183162	-0.337801	0.712005	0.914951	0.0398229
ENSG00000128923.10	_FAM63B	0.00114951	0.0180248	-0.266835	0.00101456	0.00711775	-0.255562	0.866094	0.965385	0.0125014
ENSG00000125744.11	_RTN2	0.00115834	0.0181424	-0.745455	0.947313	0.978324	0.0171622	0.00138109	0.0205563	0.765166
ENSG00000108846.15	_ABCC3	0.00116165	0.0181734	0.361855	0.11706	0.293885	0.185232	0.0458927	0.243263	-0.17589
ENSG00000106351.12	_AGFG2	0.00116311	0.0181756	0.392981	0.0138311	0.0598224	0.34402	0.724585	0.918566	-0.0477965
ENSG00000167526.13	_RPL13	0.00117806	0.0183882	0.115755	4.97734e-08	1.06998e-06	0.212608	0.00291806	0.0363661	0.097625
ENSG00000144677.14	_CTDSPL	0.00118162	0.0184228	0.259492	0.000259767	0.00223635	0.317602	0.396015	0.741515	0.0596003
ENSG00000119711.12	_ALDH6A1	0.00118437	0.0184446	0.446338	1.86897e-08	4.37146e-07	0.895752	0.00695352	0.069313	0.447985
ENSG00000169230.9	_PRELID1	0.00119653	0.0185963	-0.167528	1.81337e-07	3.51521e-06	-0.280686	0.0232547	0.155324	-0.112336
ENSG00000176014.12	_TUBB6	0.00119683	0.0185963	-0.188762	6.47822e-22	6.30445e-20	-0.521558	8.86823e-10	8.7997e-08	-0.331988
ENSG00000125740.13	_FOSB	0.00122135	0.0189559	-0.912269	0.000138706	0.00129223	-1.13395	0.404961	0.747805	-0.220266
ENSG00000101608.12	_MYL12A	0.00122544	0.0189842	-0.167145	2.37244e-06	3.58555e-05	-0.275091	0.0329144	0.199497	-0.107116
ENSG00000179119.14	_SPTY2D1	0.00122595	0.0189842	-0.282132	1.03494e-06	1.70748e-05	-0.44704	0.0557128	0.27423	-0.164077
ENSG00000153294.11	_ADGRF4	0.00123694	0.0191327	-0.604509	0.0607479	0.183891	-0.386017	0.220447	0.570861	0.218693
ENSG00000259075.6	_POC1B-GALNT4	0.00124354	0.0192132	-1.6018	0.00315317	0.0182317	-1.59596	0.995366	0.998874	-0.00246233
ENSG00000106991.13	_ENG	0.00124705	0.0192456	-0.216403	2.87637e-09	7.55991e-08	-0.410992	0.0018384	0.0254809	-0.193681
ENSG00000168016.14	_TRANK1	0.00125713	0.0193793	-0.515364	0.00915965	0.0432404	0.446601	3.05386e-08	2.25986e-06	0.963762
ENSG00000103226.17	_NOMO3	0.00126486	0.0194766	0.421913	0.00733166	0.0361389	0.294842	0.356521	0.707304	-0.126617
ENSG00000198265.11	_HELZ	0.00126713	0.0194895	0.219016	4.61072e-06	6.49786e-05	0.310089	0.0600336	0.288159	0.0915013
ENSG00000197646.7	_PDCD1LG2	0.00126984	0.0195094	-1.17006	2.89764e-08	6.44053e-07	-1.91343	0.00459204	0.0511413	-0.745609
ENSG00000204304.11	_PBX2	0.00127725	0.0196012	0.283606	7.41381e-09	1.82532e-07	0.551756	0.00516239	0.0559743	0.268545
ENSG00000157216.15	_SSBP3	0.00132168	0.0202603	0.418741	2.75048e-05	0.000316415	0.659214	0.109684	0.405374	0.242191
ENSG00000147459.17	_DOCK5	0.00133545	0.0204485	-0.238888	7.74485e-05	0.000779518	-0.311952	0.209299	0.559355	-0.0718445
ENSG00000130940.14	_CASZ1	0.00134908	0.0206111	0.31498	0.332576	0.5738	0.146107	0.2484	0.601958	-0.170276
ENSG00000106546.13	_AHR	0.00135212	0.0206345	0.338131	0.0403971	0.136039	0.188307	0.166513	0.501663	-0.149214
ENSG00000096063.15	_SRPK1	0.00135692	0.0206847	-0.248534	1.45945e-07	2.87166e-06	-0.346918	0.1362	0.453665	-0.0976125
ENSG00000153823.18	_PID1	0.00137341	0.0209128	-0.361015	0.213326	0.439688	-0.149504	0.0111367	0.0960924	0.21
ENSG00000067208.14	_EVI5	0.00137523	0.0209173	-0.407908	0.00298975	0.017455	-0.43577	0.812654	0.947999	-0.0254483
ENSG00000074855.10	_ANO8	0.00137908	0.0209526	0.282455	2.82039e-07	5.22806e-06	0.545432	0.00931929	0.085539	0.262537
ENSG00000107105.14	_ELAVL2	0.001385	0.0210029	0.45013	0.0223079	0.0868615	0.339432	0.3637	0.714204	-0.109166
ENSG00000130066.16	_SAT1	0.00138546	0.0210029	-0.205059	0.666087	0.835741	-0.0268493	0.00111978	0.0175862	0.179318
ENSG00000141526.16	_SLC16A3	0.00141306	0.0213975	-0.22717	6.87517e-08	1.43929e-06	-0.377826	0.000484255	0.00916586	-0.14979
ENSG00000180071.19	_ANKRD18A	0.00141679	0.0214303	0.487566	0.0494723	0.158415	0.300168	0.145483	0.468806	-0.185023
ENSG00000147853.16	_AK3	0.0014184	0.021431	0.204905	2.45984e-09	6.52469e-08	0.422977	0.000851321	0.0144813	0.218558
ENSG00000147862.16	_NFIB	0.00142841	0.0215585	0.210995	2.70547e-08	6.0696e-07	0.341128	0.0238159	0.157746	0.131412
ENSG00000159228.12	_CBR1	0.00143615	0.0216276	0.233569	1.54013e-05	0.000189432	0.346724	0.0897258	0.365659	0.114278
ENSG00000258890.6	_CEP95	0.001436	0.0216276	-0.416095	0.0246791	0.0940196	-0.331964	0.530364	0.829624	0.0838508
ENSG00000148296.6	_SURF6	0.00144253	0.021676	-0.395869	0.00125591	0.00849645	-0.405994	0.919414	0.97795	-0.00872087
ENSG00000225830.12	_ERCC6	0.00144231	0.021676	-0.284256	0.000191357	0.00172689	-0.338831	0.541637	0.836764	-0.0538905
ENSG00000104408.9	_EIF3E	0.00145197	0.0217939	0.128653	1.77327e-06	2.77011e-05	0.19848	0.0665281	0.306394	0.0705883
ENSG00000107957.16	_SH3PXD2A	0.00145706	0.0217978	0.20637	0.000873757	0.0062798	0.22376	0.785859	0.938474	0.0183361
ENSG00000130158.13	_DOCK6	0.0014558	0.0217978	0.367199	0.0100132	0.0465076	0.416696	0.730075	0.92083	0.047156
ENSG00000136026.13	_CKAP4	0.00145845	0.0217978	-0.195928	4.17211e-06	5.93784e-05	-0.277465	0.120988	0.426544	-0.0802623
ENSG00000163328.13	_GPR155	0.0014586	0.0217978	0.77904	0.000147614	0.00136726	1.20905	0.137979	0.455914	0.434334
ENSG00000084731.14	_KIF3C	0.00146727	0.0218903	-0.419313	0.293655	0.533698	-0.14054	0.0176084	0.129212	0.279475
ENSG00000101199.12	_ARFGAP1	0.00146799	0.0218903	-0.229781	0.000132905	0.00124765	-0.289213	0.299198	0.656471	-0.059402
ENSG00000100815.12	_TRIP11	0.00147436	0.0219615	-0.33795	0.0290698	0.106375	-0.214131	0.175702	0.515907	0.124384
ENSG00000130826.17	_DKC1	0.0014804	0.021988	-0.249232	2.00535e-08	4.62869e-07	-0.430365	0.0157548	0.120044	-0.180148
ENSG00000138623.10	_SEMA7A	0.00147786	0.021988	-0.685993	2.86778e-10	8.86364e-09	-1.33319	0.000207027	0.00460381	-0.646199
ENSG00000120265.16	_PCMT1	0.00148805	0.0220693	-0.227997	1.11485e-05	0.000141723	-0.325741	0.124587	0.433305	-0.0971121
ENSG00000125630.15	_POLR1B	0.00149314	0.0221207	-0.363898	9.10778e-07	1.52534e-05	-0.549136	0.0368277	0.213562	-0.185646
ENSG00000067334.13	_DNTTIP2	0.00149808	0.022146	-0.285735	4.68846e-05	0.000508493	-0.390308	0.211875	0.562999	-0.103148
ENSG00000069329.16	_VPS35	0.00149668	0.022146	-0.191627	0.0469271	0.152193	-0.148568	0.499408	0.811163	0.0433427
ENSG00000150054.18	_MPP7	0.00150322	0.022198	0.780367	0.000526535	0.00409265	1.02257	0.415634	0.756112	0.244412
ENSG00000145495.15	_MARCH6	0.00150756	0.0222381	0.199916	0.0831098	0.230998	0.121404	0.204516	0.553214	-0.0775016
ENSG00000203722.7	_RAET1G	0.00151518	0.0223265	0.546916	4.26439e-07	7.66791e-06	1.03711	0.0202173	0.141683	0.4914
ENSG00000113282.13	_CLINT1	0.00151945	0.0223653	-0.168779	5.22536e-07	9.2458e-06	-0.280736	0.021872	0.149983	-0.111115
ENSG00000102221.13	_JADE3	0.00153978	0.0226403	-0.481305	0.210584	0.43622	-0.216997	0.107488	0.40132	0.264885
ENSG00000168000.14	_BSCL2	0.00154563	0.0227018	0.734606	0.203398	0.426549	0.347718	0.145762	0.46886	-0.392281
ENSG00000132613.14	_MTSS1L	0.00154868	0.0227223	0.341892	6.53865e-08	1.37619e-06	0.581938	0.016154	0.12153	0.241038
ENSG00000188786.9	_MTF1	0.00155162	0.0227411	-0.432046	0.0511096	0.161965	-0.324957	0.710627	0.914232	0.102723
ENSG00000052749.13	_RRP12	0.00156884	0.0229688	-0.232656	1.34842e-07	2.6788e-06	-0.411309	0.013088	0.106015	-0.177887
ENSG00000168924.14	_LETM1	0.00157106	0.0229768	-0.179622	1.71598e-07	3.34441e-06	-0.287205	0.0540972	0.268905	-0.106801
ENSG00000184232.8	_OAF	0.00159325	0.0232764	-0.456522	0.000411713	0.00333703	-0.473768	0.907254	0.975233	-0.0160508
ENSG00000171444.17	_MCC	0.00159691	0.023305	0.228999	2.25752e-07	4.2559e-06	0.446363	0.0132498	0.106808	0.217396
ENSG00000173166.17	_RAPH1	0.00160471	0.0233939	-0.306792	3.33753e-13	1.54072e-11	-0.639895	4.33557e-07	2.34658e-05	-0.331203
ENSG00000165030.3	_NFIL3	0.00161039	0.0234517	0.39202	2.74232e-06	4.06773e-05	0.680981	0.0460928	0.243664	0.290234
ENSG00000147050.14	_KDM6A	0.00162913	0.0236994	0.248535	0.00286402	0.0167999	0.269244	0.799357	0.942906	0.0211963
ENSG00000166579.15	_NDEL1	0.0016315	0.0237087	-0.251751	0.000109605	0.0010602	-0.333162	0.291788	0.650213	-0.080587
ENSG00000100439.10	_ABHD4	0.00163529	0.0237385	0.411615	1.32574e-06	2.13235e-05	0.75769	0.0182604	0.132727	0.345777
ENSG00000214425.7	_RP11-798G7.3	0.00164257	0.023819	0.379335	0.00186457	0.0117273	0.414339	0.769897	0.932678	0.035348
ENSG00000170017.12	_ALCAM	0.00164573	0.0238396	0.15585	0.000317808	0.00267997	0.194821	0.419745	0.759408	0.0394958
ENSG00000136270.13	_TBRG4	0.00165024	0.0238797	-0.258553	0.000159959	0.00147119	-0.334175	0.289697	0.648181	-0.0754661
ENSG00000164466.12	_SFXN1	0.00167619	0.0242295	-0.214454	0.000635524	0.00478487	-0.284163	0.311177	0.668822	-0.069179
ENSG00000140525.17	_FANCI	0.001692	0.0244322	0.252068	0.993589	0.997622	-0.000843847	0.00653641	0.066522	-0.251459
ENSG00000165733.7	_BMS1	0.00169601	0.0244644	-0.220306	2.04296e-06	3.12365e-05	-0.344246	0.0316102	0.194952	-0.122845
ENSG00000026508.18	_CD44	0.00170379	0.0245445	-0.126712	5.99688e-05	0.0006268	-0.188434	0.157147	0.48627	-0.0607204
ENSG00000176340.3	_COX8A	0.00170515	0.0245445	0.211399	0.00340336	0.0193597	0.210432	0.990938	0.997351	-0.000697622
ENSG00000006451.7	_RALA	0.0017156	0.024669	-0.287336	0.00336063	0.0191608	-0.297586	0.920063	0.978133	-0.00863042
ENSG00000121579.12	_NAA50	0.00172146	0.0247272	-0.152072	1.27918e-07	2.55535e-06	-0.268333	0.00993652	0.0890818	-0.115377
ENSG00000117114.19	_ADGRL2	0.00172782	0.0247926	0.444141	1.2378e-06	2.00766e-05	0.765307	0.0233956	0.155947	0.322133
ENSG00000113643.8	_RARS	0.00174742	0.0250476	-0.168224	2.40127e-07	4.51507e-06	-0.278265	0.0187639	0.135077	-0.10933
ENSG00000152894.14	_PTPRK	0.00175332	0.0251059	0.243617	3.43188e-06	4.99286e-05	0.318841	0.283577	0.641391	0.0763383
ENSG00000213676.11	_ATF6B	0.00176972	0.0253142	0.279167	0.000172402	0.00157158	0.458826	0.128833	0.44151	0.17861
ENSG00000196876.15	_SCN8A	0.0017902	0.0255805	-2.17998	0.074492	0.214056	-1.30891	0.200333	0.548257	0.880868
ENSG00000220205.8	_VAMP2	0.00179496	0.0256217	0.431985	0.000184867	0.00167357	0.593615	0.296858	0.654147	0.163379
ENSG00000136986.9	_DERL1	0.00181849	0.0259305	-0.212856	0.0189304	0.0770648	-0.161965	0.3734	0.721568	0.0520604
ENSG00000130638.16	_ATXN10	0.00183848	0.0261883	0.201905	0.00114234	0.00782735	0.248181	0.503257	0.813996	0.0468037
ENSG00000082074.16	_FYB1	0.00184215	0.0262132	0.624585	5.08847e-06	7.06061e-05	1.04294	0.0783664	0.336981	0.419283
ENSG00000105379.9	_ETFB	0.00185587	0.0263811	0.226421	7.80928e-08	1.62071e-06	0.444191	0.00367965	0.0431477	0.218901
ENSG00000133226.16	_SRRM1	0.00185868	0.0263936	-0.180871	0.000109709	0.0010605	-0.249256	0.232856	0.58619	-0.067462
ENSG00000167635.11	_ZNF146	0.00186285	0.0264255	-0.213986	0.00781772	0.0380303	-0.226798	0.88621	0.972064	-0.0110192
ENSG00000106066.14	_CPVL	0.00186679	0.0264539	0.388417	0.0270832	0.100818	0.298315	0.503325	0.813996	-0.0895542
ENSG00000174373.16	_RALGAPA1	0.00187087	0.026457	0.428736	5.17982e-05	0.00055386	0.453253	0.917417	0.977063	0.023125
ENSG00000184156.16	_KCNQ3	0.00187053	0.026457	-1.30211	0.00190461	0.011927	-1.34374	0.859145	0.962377	-0.0477772
ENSG00000089154.10	_GCN1	0.00188099	0.0265726	-0.187385	2.1069e-07	4.00669e-06	-0.323793	0.0151531	0.117163	-0.135675
ENSG00000188613.6	_NANOS1	0.00188331	0.0265779	0.734744	0.0100089	0.0465026	0.812188	0.804102	0.945014	0.0781347
ENSG00000141696.12	_P3H4	0.00189383	0.026699	-0.346775	0.0235091	0.0904284	-0.25713	0.379585	0.726978	0.0900893
ENSG00000160179.18	_ABCG1	0.00191345	0.0269478	0.280878	1.67648e-11	6.1285e-10	0.710681	1.51613e-05	0.000519851	0.429637
ENSG00000103415.11	_HMOX2	0.0019163	0.0269602	-0.259504	7.6683e-07	1.31016e-05	-0.411543	0.0458254	0.243202	-0.151752
ENSG00000117597.17	_DIEXF	0.0019214	0.0270042	-0.214435	1.78511e-06	2.77956e-05	-0.350355	0.0389388	0.220121	-0.13509
ENSG00000197930.12	_ERO1A	0.00192411	0.0270146	-0.231621	3.20861e-11	1.12716e-09	-0.488648	0.000265713	0.00569608	-0.256222
ENSG00000125870.10	_SNRPB2	0.00193926	0.0271993	-0.258167	1.38727e-05	0.000172546	-0.359149	0.202681	0.551398	-0.100404
ENSG00000068654.15	_POLR1A	0.00194138	0.0272012	-0.201267	7.69718e-05	0.000775805	-0.246827	0.400322	0.744486	-0.045361
ENSG00000184009.10	_ACTG1	0.00194958	0.0272881	-0.0962501	6.3024e-05	0.000655405	-0.163989	0.064336	0.300525	-0.0668789
ENSG00000111775.2	_COX6A1	0.00195796	0.0273324	0.17131	0.00724237	0.0358091	0.164647	0.912775	0.976043	-0.00618218
ENSG00000113578.17	_FGF1	0.00195738	0.0273324	0.85759	1.28986e-08	3.08091e-07	2.27736	0.0018382	0.0254809	1.41223
ENSG00000163938.16	_GNL3	0.00195874	0.0273324	-0.227021	4.58159e-09	1.16794e-07	-0.435051	0.00353899	0.0418991	-0.207239
ENSG00000137804.12	_NUSAP1	0.0019669	0.0274185	0.178558	4.76287e-05	0.000515012	0.305565	0.0721748	0.322313	0.127472
ENSG00000105447.12	_GRWD1	0.00198157	0.0275948	-0.254032	5.84371e-06	8.00066e-05	-0.372326	0.0648124	0.301669	-0.11762
ENSG00000075240.16	_GRAMD4	0.00198383	0.0275983	0.733101	0.192448	0.411129	0.300302	0.0312869	0.193757	-0.438156
ENSG00000104728.15	_ARHGEF10	0.00199012	0.0276577	-0.216052	6.33171e-07	1.09874e-05	-0.511533	0.0016495	0.023638	-0.293877
ENSG00000124208.16	_TMEM189-UBE2V1	0.00200349	0.0278152	0.351966	0.0584103	0.178882	0.248756	0.394594	0.739898	-0.103964
ENSG00000110031.12	_LPXN	0.0020073	0.0278398	-0.878736	0.000564114	0.00434256	-0.978638	0.665041	0.894772	-0.102383
ENSG00000166886.12	_NAB2	0.00201386	0.0278744	0.320617	3.02985e-07	5.58758e-06	0.575908	0.0145079	0.113448	0.256552
ENSG00000114503.10	_NCBP2	0.00204565	0.0282613	-0.241489	0.0409219	0.137197	-0.172896	0.355482	0.706434	0.069532
ENSG00000119523.9	_ALG2	0.00204595	0.0282613	-0.272941	1.02775e-05	0.000131931	-0.394669	0.125004	0.434184	-0.121507
ENSG00000172667.10	_ZMAT3	0.00206006	0.0284276	0.192382	0.00708329	0.0352159	0.204657	0.855202	0.961662	0.0135772
ENSG00000124151.18	_NCOA3	0.00208404	0.0287007	0.150564	5.2961e-06	7.30649e-05	0.229511	0.0935286	0.375433	0.0797681
ENSG00000138685.14	_FGF2	0.00208244	0.0287007	-0.366335	2.22439e-07	4.20997e-06	-0.617233	0.00586772	0.0612393	-0.248878
ENSG00000087494.15	_PTHLH	0.00210849	0.0290081	-0.416392	1.2329e-11	4.60037e-10	-0.911514	3.41605e-05	0.00103334	-0.494248
ENSG00000095380.10	_NANS	0.00217653	0.0298842	-0.226648	0.00192382	0.0120368	-0.25953	0.669612	0.896656	-0.0318374
ENSG00000171208.9	_NETO2	0.00217532	0.0298842	-0.264134	0.00606872	0.031106	-0.245963	0.791338	0.940769	0.0183544
ENSG00000115365.11	_LANCL1	0.00218235	0.029934	0.21536	7.92017e-10	2.25889e-08	0.465702	0.000322862	0.00668111	0.250878
ENSG00000080824.18	_HSP90AA1	0.00218695	0.0299376	-0.129613	1.15959e-15	7.04706e-14	-0.323994	1.02054e-10	1.15233e-08	-0.19354
ENSG00000143774.16	_GUK1	0.00218698	0.0299376	-0.15035	1.51219e-05	0.000186794	-0.228533	0.0985153	0.384606	-0.0775275
ENSG00000008853.16	_RHOBTB2	0.0022278	0.0304392	0.223472	0.0563974	0.174389	0.159629	0.407204	0.749622	-0.062829
ENSG00000120327.6	_PCDHB14	0.00222807	0.0304392	0.476269	1.03775e-06	1.71016e-05	0.985364	0.0121937	0.101276	0.510565
ENSG00000179041.3	_RRS1	0.00223799	0.0305138	-0.304747	1.26476e-07	2.53513e-06	-0.618457	0.00224082	0.0297068	-0.313104
ENSG00000185803.9	_SLC52A2	0.00223672	0.0305138	-0.206777	2.47115e-13	1.16636e-11	-0.516576	4.14746e-07	2.27295e-05	-0.309113
ENSG00000135837.15	_CEP350	0.00224585	0.0305905	-0.247192	0.992958	0.99739	0.000679426	8.35254e-05	0.00223268	0.248332
ENSG00000131378.13	_RFTN1	0.00224875	0.0305995	-0.602541	0.000419371	0.00339147	-0.737043	0.41493	0.755666	-0.134624
ENSG00000142185.16	_TRPM2	0.002285	0.031062	-0.607002	0.0145914	0.0625476	-0.531686	0.673801	0.898767	0.0773754
ENSG00000170464.9	_DNAJC18	0.002299	0.0312213	0.847031	0.00995	0.0462737	0.815112	0.899957	0.973734	-0.0307543
ENSG00000176720.5	_BOK	0.0023081	0.0313138	-0.328973	0.00101736	0.00713045	-0.402456	0.507241	0.816805	-0.0725394
ENSG00000087074.7	_PPP1R15A	0.00231671	0.0313994	-0.307442	0.00159818	0.0102849	-0.368517	0.550634	0.841272	-0.0589659
ENSG00000130305.16	_NSUN5	0.00233116	0.0315342	-0.340737	0.00204433	0.0126371	-0.36793	0.806146	0.945817	-0.0264192
ENSG00000131737.5	_KRT34	0.00233126	0.0315342	-1.40086	0.102906	0.268911	-0.846185	0.174672	0.513756	0.55832
ENSG00000175938.6	_ORAI3	0.0023391	0.031609	0.341416	2.30479e-11	8.2372e-10	0.968776	9.22604e-06	0.000347249	0.626733
ENSG00000123095.5	_BHLHE41	0.00234206	0.0316178	0.871076	0.520971	0.739556	-0.233885	0.000425208	0.00827544	-1.10065
ENSG00000070047.11	_PHRF1	0.00235811	0.0318031	-0.183862	1.04309e-07	2.116e-06	-0.331362	0.0101637	0.0901927	-0.146741
ENSG00000143476.17	_DTL	0.00236434	0.0318244	-0.289894	2.85024e-05	0.000326587	-0.35044	0.522448	0.825415	-0.0599013
ENSG00000265752.2	_RP11-403A21.1	0.00236241	0.0318244	-0.955202	0.000520021	0.00404858	-1.15253	0.44577	0.779706	-0.198123
ENSG00000143368.9	_SF3B4	0.00237693	0.0319625	-0.227451	0.00544248	0.0285255	-0.211114	0.794412	0.941345	0.0167487
ENSG00000173581.7	_CCDC106	0.00239704	0.0321697	0.774333	0.0026751	0.0159015	0.869461	0.739971	0.923388	0.094627
ENSG00000186432.8	_KPNA4	0.00239596	0.0321697	-0.163405	1.34418e-07	2.67406e-06	-0.302161	0.00705333	0.0700413	-0.138112
ENSG00000078967.12	_UBE2D4	0.00241009	0.0323109	0.500592	0.0810401	0.227418	0.317406	0.307631	0.665458	-0.183032
ENSG00000187720.14	_THSD4	0.00241229	0.0323109	-0.296716	0.00051349	0.00401291	-0.33588	0.656704	0.891365	-0.0383462
ENSG00000183060.15	_LYSMD4	0.00242157	0.0324036	0.664167	0.000562926	0.00433573	0.700686	0.87958	0.968944	0.0353044
ENSG00000049323.15	_LTBP1	0.00243409	0.0325393	-0.185998	0.214756	0.441686	-0.0785258	0.0600387	0.288159	0.108414
ENSG00000123146.19	_ADGRE5	0.00244125	0.0326032	-0.221847	0.00258862	0.0154641	-0.296674	0.409374	0.751363	-0.073037
ENSG00000186350.9	_RXRA	0.00245243	0.0327206	0.148406	1.006e-06	1.66548e-05	0.263939	0.0197605	0.139829	0.116231
ENSG00000130734.9	_ATG4D	0.00246597	0.0328691	0.30272	0.000354473	0.00294773	0.405349	0.330259	0.684127	0.102818
ENSG00000222041.11	_CYTOR	0.00246929	0.0328814	-0.413908	1.50619e-06	2.39444e-05	-0.662725	0.0212037	0.146249	-0.249675
ENSG00000135925.8	_WNT10A	0.0024748	0.0329228	1.14582	0.000130553	0.00122899	1.79954	0.210626	0.561298	0.643062
ENSG00000174748.19	_RPL15	0.00248028	0.0329637	0.109791	4.28282e-06	6.07141e-05	0.175907	0.055072	0.272304	0.0669044
ENSG00000168453.14	_HR	0.00248771	0.0330303	0.336246	1.52608e-12	6.44578e-11	0.908619	3.42748e-07	1.91034e-05	0.573593
ENSG00000100883.11	_SRP54	0.00249517	0.0330728	-0.219973	0.000225697	0.00199064	-0.297346	0.280729	0.637095	-0.0760547
ENSG00000240342.3	_RPS2P5	0.00249574	0.0330728	0.150293	3.36347e-06	4.90822e-05	0.265858	0.0271354	0.173206	0.115998
ENSG00000158864.12	_NDUFS2	0.00250113	0.0331121	0.168368	0.000870202	0.00625737	0.214311	0.438883	0.774157	0.0465954
ENSG00000051128.18	_HOMER3	0.00251658	0.0332524	-0.207514	0.00155346	0.0100604	-0.219835	0.847653	0.95985	-0.011878
ENSG00000078804.12	_TP53INP2	0.00251471	0.0332524	0.266661	3.27441e-11	1.14748e-09	0.727949	1.19354e-06	5.85507e-05	0.460108
ENSG00000073464.11	_CLCN4	0.00252244	0.0332728	0.46767	0.0013951	0.00927256	0.656964	0.310353	0.668366	0.1928
ENSG00000128915.11	_ICE2	0.00252464	0.0332728	0.323107	0.495729	0.718753	0.072439	0.00554601	0.0588668	-0.249219
ENSG00000198774.4	_RASSF9	0.00252542	0.0332728	0.561758	1.90445e-06	2.94626e-05	1.15722	0.0135153	0.108139	0.59323
ENSG00000015479.18	_MATR3	0.00253192	0.0333263	0.160904	0.0558489	0.173211	0.100576	0.265448	0.62009	-0.0595501
ENSG00000163235.15	_TGFA	0.00254233	0.0334313	-0.314132	1.5829e-16	1.01779e-14	-0.902165	1.30539e-10	1.44898e-08	-0.587449
ENSG00000159388.5	_BTG2	0.00256392	0.0336829	0.2528	2.46139e-21	2.31709e-19	0.935839	6.27329e-14	1.05343e-11	0.682597
ENSG00000172757.12	_CFL1	0.00257452	0.0337897	-0.128994	1.94407e-07	3.73339e-06	-0.214273	0.0234228	0.156049	-0.0844824
ENSG00000135940.6	_COX5B	0.00257777	0.0337999	0.193454	2.37105e-08	5.36953e-07	0.370545	0.00584297	0.0611429	0.177783
ENSG00000183054.11	_RGPD6	0.00258417	0.0338514	-0.88359	0.00103008	0.00719854	-0.925864	0.914398	0.976346	-0.0484124
ENSG00000189057.10	_FAM111B	0.00258802	0.0338695	-0.29347	0.000119401	0.00113814	-0.401764	0.237123	0.591308	-0.107192
ENSG00000185033.14	_SEMA4B	0.00259544	0.033934	0.225828	4.62272e-12	1.81916e-10	0.581375	1.81943e-08	1.40182e-06	0.356176
ENSG00000104341.16	_LAPTM4B	0.00259838	0.0339401	0.197227	0.00153945	0.0100174	0.217371	0.766793	0.931675	0.0207782
ENSG00000077147.14	_TM9SF3	0.00261563	0.0341328	-0.160451	0.00515682	0.0274073	-0.167548	0.915247	0.976346	-0.00628019
ENSG00000178035.11	_IMPDH2	0.00262706	0.0342493	0.166145	0.0024434	0.0147538	0.175446	0.845961	0.959329	0.00993476
ENSG00000135905.19	_DOCK10	0.00262975	0.0342518	0.842963	0.60127	0.795306	0.160722	0.00256109	0.0325997	-0.687113
ENSG00000114767.6	_RRP9	0.00265402	0.0345296	-0.333194	3.93337e-05	0.000435118	-0.482694	0.149077	0.473247	-0.148507
ENSG00000130600.18	_H19	0.00265613	0.0345296	1.48816	0.676927	0.841151	0.230258	0.0377737	0.216493	-1.2464
ENSG00000140199.11	_SLC12A6	0.00265875	0.0345309	0.252322	0.00131016	0.00880549	0.313848	0.484208	0.802412	0.0629048
ENSG00000106344.8	_RBM28	0.00267313	0.0346849	-0.215624	6.30115e-05	0.000655405	-0.326122	0.140666	0.460845	-0.109348
ENSG00000119888.10	_EPCAM	0.00269802	0.0349429	0.374636	0.254542	0.489328	0.137265	0.0528044	0.265095	-0.236889
ENSG00000159082.17	_SYNJ1	0.00269813	0.0349429	0.455335	0.0307348	0.110751	0.348423	0.311147	0.668822	-0.10693
ENSG00000184182.18	_UBE2F	0.00270124	0.0349502	-0.259353	0.411116	0.646995	-0.0785094	0.0368309	0.213562	0.181906
ENSG00000106397.11	_PLOD3	0.00270516	0.0349678	-0.207973	4.09823e-07	7.40613e-06	-0.341014	0.0343646	0.204204	-0.131719
ENSG00000175792.11	_RUVBL1	0.00272459	0.0351857	-0.215845	2.28466e-07	4.30144e-06	-0.37185	0.0221286	0.151116	-0.15517
ENSG00000185340.15	_GAS2L1	0.00274733	0.0354126	-0.272251	0.00401444	0.0224313	-0.274726	0.984599	0.996066	-0.00173613
ENSG00000227057.9	_WDR46	0.00275176	0.0354364	-0.296532	0.00271777	0.0160888	-0.320945	0.807556	0.945965	-0.0235306
ENSG00000153207.14	_AHCTF1	0.00276268	0.0354768	-0.15409	8.26734e-06	0.000108906	-0.204354	0.302003	0.659492	-0.0493905
ENSG00000162244.10	_RPL29	0.00276033	0.0354768	0.113008	0.000149848	0.00138617	0.14172	0.379831	0.727219	0.0295913
ENSG00000173875.13	_ZNF791	0.00275907	0.0354768	-0.311253	0.84899	0.932581	0.0220149	0.000700816	0.0123714	0.334807
ENSG00000274944.4	_RP5-864K19.6	0.00278601	0.035743	1.40047	0.875399	0.944675	-0.0684157	0.0018891	0.0259794	-1.46808
ENSG00000203875.10	_SNHG5	0.00279102	0.0357737	0.177459	0.00173807	0.011067	0.195668	0.751156	0.926063	0.018881
ENSG00000102901.12	_CENPT	0.00282922	0.0362294	-0.368904	0.0270038	0.100552	-0.300194	0.527281	0.82833	0.0702542
ENSG00000107372.12	_ZFAND5	0.00286071	0.0365642	-0.191415	0.0714754	0.207678	-0.112265	0.206937	0.556313	0.0799635
ENSG00000172992.11	_DCAKD	0.0028602	0.0365642	0.32706	7.87213e-08	1.6314e-06	0.711624	0.00344512	0.0411341	0.384569
ENSG00000234741.7	_GAS5	0.00291099	0.0371722	0.162775	4.10796e-05	0.000452001	0.258189	0.0989759	0.385154	0.096158
ENSG00000142871.16	_CYR61	0.0029305	0.0373864	-0.318511	1.30746e-11	4.85344e-10	-0.565089	0.0142356	0.112054	-0.245949
ENSG00000196636.7	_SDHAF3	0.00293797	0.0374469	0.63429	0.996263	0.998481	-0.000978016	0.00326094	0.0393658	-0.63387
ENSG00000107581.12	_EIF3A	0.00294516	0.0375036	-0.151105	0.0283719	0.104538	-0.106893	0.247978	0.601937	0.045142
ENSG00000135763.9	_URB2	0.00296515	0.037723	-0.225064	1.50583e-09	4.12328e-08	-0.457284	0.000854549	0.0145174	-0.231214
ENSG00000236104.2	_ZBTB22	0.00300727	0.0382234	0.51857	5.68083e-06	7.80735e-05	0.923206	0.0492774	0.25351	0.404449
ENSG00000109184.14	_DCUN1D4	0.00302014	0.0383513	0.284182	0.67664	0.841129	0.0628019	0.112644	0.411323	-0.222164
ENSG00000115163.14	_CENPA	0.0030749	0.0390104	0.45639	0.0804979	0.226625	0.277419	0.217922	0.568593	-0.177153
ENSG00000173064.12	_HECTD4	0.00308203	0.0390647	0.250656	0.000116531	0.00111744	0.330798	0.272835	0.628047	0.0802085
ENSG00000175198.16	_PCCA	0.00310154	0.0392756	0.463431	0.00211093	0.0130098	0.53511	0.694529	0.906335	0.0708074
ENSG00000183023.18	_SLC8A1	0.00310909	0.0392828	-1.12199	1.73486e-08	4.06957e-07	-1.96682	0.00252022	0.0321883	-0.844555
ENSG00000197381.15	_ADARB1	0.00310569	0.0392828	-0.389056	0.000369982	0.00305553	-0.526949	0.270467	0.624022	-0.136872
ENSG00000239789.5	_MRPS17	0.00311072	0.0392828	-0.464199	0.00139683	0.00927975	-0.521925	0.707179	0.912908	-0.056871
ENSG00000182541.17	_LIMK2	0.00312467	0.0394006	0.176197	7.31587e-07	1.2574e-05	0.300091	0.0319327	0.195537	0.124562
ENSG00000260822.1	_GS1-358P8.4	0.0031258	0.0394006	0.491214	0.00519336	0.0275	0.50217	0.946679	0.984046	0.0119603
ENSG00000142784.15	_WDTC1	0.00313978	0.0395041	0.216403	6.74077e-08	1.41321e-06	0.453192	0.00259252	0.0329677	0.237661
ENSG00000180979.9	_LRRC57	0.00313837	0.0395041	0.350081	3.52289e-05	0.000394252	0.444181	0.399411	0.743489	0.0944392
ENSG00000140157.14	_NIPA2	0.00314879	0.0395811	-0.186187	4.26004e-06	6.04507e-05	-0.302003	0.0583027	0.28297	-0.11491
ENSG00000147852.15	_VLDLR	0.00316337	0.0397278	-0.882285	0.0296874	0.108023	-0.721948	0.557111	0.844565	0.162533
ENSG00000117724.12	_CENPF	0.00317044	0.0397415	0.152004	0.764297	0.888817	0.014212	0.000546183	0.0101763	-0.137194
ENSG00000132383.11	_RPA1	0.00317316	0.0397415	0.230194	0.0004596	0.00365927	0.340305	0.179567	0.521437	0.110207
ENSG00000179115.10	_FARSA	0.00316992	0.0397415	-0.199321	2.06643e-07	3.94209e-06	-0.341508	0.0306121	0.190298	-0.141435
ENSG00000138758.11	_SEPT11	0.00317721	0.0397557	-0.187265	0.000884469	0.00633466	-0.241133	0.39077	0.736638	-0.0531519
ENSG00000100077.14	_ADRBK2	0.00320772	0.0400901	0.319349	0.00407611	0.0227023	0.387332	0.596538	0.865278	0.0697347
ENSG00000170545.16	_SMAGP	0.00321271	0.0400901	-0.572044	1.12041e-06	1.83796e-05	-0.958934	0.00984673	0.0885492	-0.386716
ENSG00000198894.7	_CIPC	0.00320981	0.0400901	0.381371	0.000533716	0.004144	0.482161	0.469446	0.792985	0.101123
ENSG00000112576.12	_CCND3	0.00321797	0.0401191	-0.207564	4.29532e-07	7.7139e-06	-0.36856	0.0188618	0.135307	-0.160195
ENSG00000070540.12	_WIPI1	0.00323579	0.0403046	-0.376971	0.131856	0.319704	-0.213229	0.195877	0.542649	0.164137
ENSG00000127922.9	_SEM1	0.0032486	0.0404273	-0.30601	0.0584559	0.178946	0.250223	4.32777e-06	0.000182267	0.559306
ENSG00000154760.13	_SLFN13	0.0032536	0.0404528	-0.434296	0.95063	0.979411	-0.009847	0.000348939	0.00710793	0.425919
ENSG00000147526.19	_TACC1	0.00326245	0.040526	-0.275065	0.0010784	0.00747458	-0.258353	0.851196	0.960834	0.0175347
ENSG00000124201.14	_ZNFX1	0.0032789	0.0406934	-0.210411	0.0303584	0.109735	-0.159015	0.40894	0.75111	0.0521139
ENSG00000102287.18	_GABRE	0.00329649	0.0408747	0.703378	2.71644e-05	0.000313501	1.07721	0.169418	0.507539	0.37395
ENSG00000164850.14	_GPER1	0.00331462	0.0410622	0.528771	0.00076851	0.00564161	0.903222	0.163506	0.496974	0.376619
ENSG00000124406.16	_ATP8A1	0.00332427	0.0411446	1.05436	9.08492e-08	1.86396e-06	2.39424	0.00246373	0.0318558	1.32112
ENSG00000100220.11	_RTCB	0.00332988	0.0411769	-0.217295	0.0106384	0.04882	-0.198685	0.775283	0.935191	0.0194911
ENSG00000188001.9	_TPRG1	0.00334374	0.0413108	0.644531	5.7838e-07	1.01097e-05	1.5933	0.00327189	0.0394252	0.953836
ENSG00000102893.15	_PHKB	0.00335672	0.0413965	0.224802	0.000998126	0.00702639	0.264945	0.586541	0.859053	0.0408967
ENSG00000112984.11	_KIF20A	0.00335482	0.0413965	0.161402	0.152283	0.353992	0.0838191	0.141469	0.461997	-0.0768047
ENSG00000077097.15	_TOP2B	0.00336698	0.0414351	0.149102	0.0150428	0.064063	0.132778	0.739978	0.923388	-0.0157451
ENSG00000128335.13	_APOL2	0.00336893	0.0414351	-0.326662	0.0156884	0.0662833	-0.316014	0.92096	0.97823	0.0116268
ENSG00000171490.12	_RSL1D1	0.00336685	0.0414351	-0.196515	2.79869e-06	4.14281e-05	-0.280224	0.200434	0.548304	-0.0829975
ENSG00000123562.16	_MORF4L2	0.00337844	0.0415148	-0.141405	6.86917e-05	0.000704175	-0.223896	0.107753	0.401392	-0.0817687
ENSG00000083845.8	_RPS5	0.00340431	0.0417607	0.10447	8.43856e-07	1.42821e-05	0.183359	0.018565	0.134049	0.0796135
ENSG00000177728.16	_KIAA0195	0.00340455	0.0417607	0.237469	0.000210223	0.00186443	0.506977	0.0379381	0.217026	0.272126
ENSG00000112977.15	_DAP	0.00341013	0.0417916	-0.190358	5.75442e-10	1.67436e-08	-0.460418	5.75591e-05	0.00162351	-0.269619
ENSG00000105968.18	_H2AFV	0.00346229	0.0423692	0.18128	0.000244816	0.00213702	0.234434	0.356885	0.707612	0.0540742
ENSG00000125977.6	_EIF2S2	0.00346345	0.0423692	-0.154277	2.05439e-10	6.46055e-09	-0.34473	4.33471e-05	0.0012645	-0.189724
ENSG00000067798.15	_NAV3	0.00348881	0.0426414	-0.873937	0.00511396	0.0272367	-1.34145	0.00921416	0.0849311	-0.485376
ENSG00000233493.3	_TMEM238	0.00350997	0.0428617	0.3581	0.00520129	0.0275318	0.373395	0.905498	0.974726	0.0156994
ENSG00000180758.11	_GPR157	0.00353101	0.0430802	-1.5575	1.34244e-41	3.94594e-39	-2.25166	0.213812	0.564709	-0.694008
ENSG00000103353.15	_UBFD1	0.00353418	0.0430805	-0.279083	0.00316636	0.0183006	-0.308215	0.692739	0.905058	-0.0293815
ENSG00000068745.14	_IP6K2	0.00353906	0.0431016	0.240678	0.00338749	0.0192843	0.288311	0.607487	0.869235	0.0481621
ENSG00000139278.9	_GLIPR1	0.00355789	0.0432924	-0.325079	0.0284032	0.104627	-0.316717	0.9491	0.984531	0.007844
ENSG00000011007.12	_ELOA	0.00356702	0.043365	-0.203017	5.51419e-07	9.69729e-06	-0.351509	0.0187956	0.135171	-0.147717
ENSG00000068028.17	_RASSF1	0.00359382	0.043652	-0.443176	0.00219378	0.0134284	-0.457266	0.925744	0.979221	-0.0126617
ENSG00000091483.6	_FH	0.00364547	0.0442401	0.144865	0.0641854	0.192076	0.100509	0.387387	0.733544	-0.0436065
ENSG00000198589.10	_LRBA	0.00364966	0.0442517	0.24507	0.00328908	0.0188701	0.258645	0.79346	0.941345	0.0136429
ENSG00000160818.16	_GPATCH4	0.00365858	0.0443207	-0.305093	5.61621e-06	7.72591e-05	-0.592491	0.0168653	0.125537	-0.286382
ENSG00000102349.17	_KLF8	0.00366591	0.044347	0.481442	0.00549326	0.0287393	0.494972	0.930146	0.980133	0.0158037
ENSG00000155363.18	_MOV10	0.00367047	0.044347	0.318262	8.4502e-06	0.000110577	0.536226	0.0618994	0.293434	0.219137
ENSG00000161714.11	_PLCD3	0.00366759	0.044347	0.232978	0.00100983	0.00709103	0.344681	0.266313	0.62071	0.114161
ENSG00000165915.13	_SLC39A13	0.00371191	0.0447864	-0.238782	3.50634e-07	6.42517e-06	-0.437139	0.0120647	0.100523	-0.197434
ENSG00000091127.13	_PUS7	0.00377842	0.0454506	-0.325014	5.23636e-05	0.000558248	-0.503715	0.104076	0.394448	-0.176977
ENSG00000115657.13	_ABCB6	0.00377529	0.0454506	0.344691	3.82161e-15	2.15854e-13	0.794032	0.000433745	0.00841658	0.450952
ENSG00000157193.15	_LRP8	0.0037857	0.0454981	-0.310102	1.97142e-11	7.09858e-10	-0.68341	1.29591e-06	6.19482e-05	-0.372583
ENSG00000164611.12	_PTTG1	0.00379257	0.0455408	0.183688	0.00553638	0.0288841	0.184228	0.982948	0.995678	0.00138097
ENSG00000142002.17	_DPP9	0.00380201	0.0456142	-0.167286	0.00104149	0.00726421	-0.224767	0.312997	0.670313	-0.056506
ENSG00000076351.12	_SLC46A1	0.00380957	0.0456648	0.231787	2.66856e-09	7.03943e-08	0.545593	1.03635e-05	0.000379473	0.313884
ENSG00000121895.7	_TMEM156	0.00383032	0.0458384	-0.956423	1.59864e-08	3.76229e-07	-1.60326	0.0126309	0.103789	-0.638378
ENSG00000136997.17	_MYC	0.00383083	0.0458384	-0.225771	9.20598e-05	0.000910671	-0.31412	0.269728	0.623415	-0.0873654
ENSG00000182670.13	_TTC3	0.0038341	0.0458384	-0.169635	0.131726	0.319511	0.0993822	3.62658e-05	0.0010845	0.270367
ENSG00000099875.14	_MKNK2	0.0038395	0.045863	0.144646	1.519e-13	7.31712e-12	0.425544	9.96297e-10	9.73844e-08	0.281683
ENSG00000008952.16	_SEC62	0.00384615	0.0459023	-0.198804	0.0030316	0.0176564	-0.228412	0.672199	0.897865	-0.028347
ENSG00000019549.10	_SNAI2	0.00386295	0.0460588	-0.272977	0.000599315	0.00456644	-0.317224	0.62078	0.876477	-0.043841
ENSG00000157020.17	_SEC13	0.00386599	0.0460588	-0.197985	2.13637e-05	0.000253252	-0.273217	0.239291	0.593268	-0.0745501
ENSG00000159166.13	_LAD1	0.00387985	0.0461837	-0.164193	0.000319056	0.00268892	-0.21376	0.35997	0.710871	-0.0486583
ENSG00000184371.13	_CSF1	0.00391158	0.0465209	-0.381187	0.298259	0.538527	-0.171283	0.160891	0.491913	0.211032
ENSG00000151834.15	_GABRA2	0.00391791	0.0465558	-0.841667	0.0544077	0.169691	-0.654651	0.497999	0.810688	0.187573
ENSG00000106070.18	_GRB10	0.00392586	0.0466098	-0.384398	0.0064146	0.0323946	-0.365527	0.83324	0.954252	0.0202994
ENSG00000001084.11	_GCLC	0.0039568	0.0469364	0.294192	1.00602e-06	1.66548e-05	0.529451	0.0383784	0.218272	0.236738
ENSG00000197555.9	_SIPA1L1	0.00396332	0.046973	-0.204042	1.14986e-05	0.000145916	-0.317786	0.0714434	0.320139	-0.112856
ENSG00000104131.12	_EIF3J	0.00397852	0.0469939	-0.265357	1.8132e-05	0.000219089	-0.443145	0.0315179	0.194546	-0.17634
ENSG00000105135.15	_ILVBL	0.00397658	0.0469939	0.261387	0.30697	0.548479	0.10193	0.111327	0.408324	-0.158767
ENSG00000162704.15	_ARPC5	0.00397576	0.0469939	-0.129182	0.362822	0.603642	-0.0416135	0.0310186	0.192277	0.08844
ENSG00000173465.7	_SSSCA1	0.00397881	0.0469939	-0.405653	6.69987e-06	9.03541e-05	-0.643038	0.0612771	0.29207	-0.236249
ENSG00000155034.18	_FBXL18	0.00398505	0.047027	-0.273959	1.23636e-05	0.000155931	-0.422679	0.0760893	0.333028	-0.148277
ENSG00000115286.19	_NDUFS7	0.00401814	0.047336	0.192975	1.15447e-05	0.000146372	0.322498	0.0534722	0.267178	0.129954
ENSG00000198833.6	_UBE2J1	0.00401541	0.047336	-0.197759	0.000101034	0.000989923	-0.290482	0.170329	0.508594	-0.0920521
ENSG00000161513.11	_FDXR	0.00403483	0.0474842	0.358218	9.63939e-05	0.000948334	0.544238	0.18282	0.526016	0.187486
ENSG00000182095.14	_TNRC18	0.00403767	0.0474842	-0.158668	0.211617	0.437541	-0.0759805	0.162085	0.493941	0.0833587
ENSG00000145687.16	_SSBP2	0.00404727	0.0475563	0.478166	1.32376e-06	2.13235e-05	0.98804	0.0100464	0.0895768	0.512039
ENSG00000122678.16	_POLM	0.00407075	0.0477912	-0.327113	2.00847e-05	0.000240266	-0.514238	0.0697401	0.315965	-0.186616
ENSG00000149115.13	_TNKS1BP1	0.0041307	0.0484534	0.184942	1.96226e-07	3.76331e-06	0.376803	0.00552047	0.0586909	0.192515
ENSG00000023734.10	_STRAP	0.00413701	0.0484859	-0.164437	3.01245e-06	4.44098e-05	-0.284093	0.0196631	0.139365	-0.118729
ENSG00000131446.16	_MGAT1	0.00415117	0.0485272	-0.154492	1.94363e-07	3.73339e-06	-0.285479	0.00768839	0.0748161	-0.130181
ENSG00000137073.21	_UBAP2	0.00414821	0.0485272	-0.194018	0.00197278	0.0122579	-0.213973	0.775772	0.935259	-0.0191232
ENSG00000164967.9	_RPP25L	0.00414621	0.0485272	0.393965	0.076159	0.217729	0.267234	0.391441	0.737132	-0.126137
ENSG00000134744.13	_ZCCHC11	0.00415574	0.0485391	0.217733	1.22684e-11	4.58966e-10	0.575334	3.12264e-06	0.000135882	0.35881
ENSG00000107651.12	_SEC23IP	0.00417478	0.0487201	-0.235355	0.0036547	0.0207157	-0.238677	0.973812	0.992915	-0.00265523
ENSG00000070961.15	_ATP2B1	0.00418836	0.0488315	-0.2773	5.85241e-05	0.000613481	-0.328034	0.581941	0.85653	-0.0498034
ENSG00000139668.8	_WDFY2	0.00419147	0.0488315	-0.261003	0.00157817	0.0101839	-0.331701	0.471954	0.794821	-0.0687488
ENSG00000100605.16	_ITPK1	0.00421801	0.049099	0.188295	0.444935	0.677348	0.0611143	0.0908624	0.369291	-0.126953
ENSG00000116044.15	_NFE2L2	0.00422812	0.0491748	0.158824	4.64636e-06	6.5417e-05	0.271969	0.0387359	0.219447	0.113927
ENSG00000067064.11	_IDI1	0.00423295	0.0491891	-0.128486	0.0140531	0.0605647	-0.140552	0.819066	0.949728	-0.0114381
ENSG00000065911.11	_MTHFD2	0.00423691	0.0491934	-0.198358	3.60269e-12	1.45757e-10	-0.493627	1.15045e-07	7.17551e-06	-0.294278
ENSG00000179091.4	_CYC1	0.00426052	0.0494257	0.148175	0.00979336	0.0457172	0.14788	0.997864	0.999907	0.000131733
ENSG00000157933.9	_SKI	0.00426945	0.0494454	-0.162495	0.000139041	0.00129367	-0.216904	0.312959	0.670313	-0.0535056
ENSG00000268089.2	_GABRQ	0.00426744	0.0494454	0.957856	0.000666096	0.00499156	1.33273	0.371438	0.719942	0.380923
ENSG00000174243.9	_DDX23	0.00429978	0.0497546	-0.187468	0.0529045	0.166472	-0.177156	0.88962	0.972497	0.0118701
ENSG00000075426.11	_FOSL2	0.00433336	0.0501009	0.181801	2.13016e-17	1.4204e-15	0.492699	1.08441e-07	6.82865e-06	0.311633
ENSG00000105372.7	_RPS19	0.00434212	0.0501587	0.105458	3.06086e-08	6.75123e-07	0.19819	0.00533441	0.0573425	0.093527
ENSG00000121552.3	_CSTA	0.00434569	0.0501587	0.215676	4.9031e-10	1.44416e-08	0.526855	0.000145792	0.00345939	0.311917
ENSG00000137145.20	_DENND4C	0.00437334	0.0504353	0.182072	2.94167e-08	6.52609e-07	0.365566	0.00441507	0.0496806	0.184146
ENSG00000135047.14	_CTSL	0.00438863	0.050569	-0.21101	8.62283e-07	1.45427e-05	-0.355491	0.0262507	0.169375	-0.143314
ENSG00000112144.15	_ICK	0.00442954	0.0509975	0.297215	0.00135499	0.00904774	0.403306	0.386791	0.732744	0.105959
ENSG00000116459.10	_ATP5F1	0.00445483	0.051211	0.151208	0.0188808	0.0768844	0.135186	0.773394	0.934666	-0.0150193
ENSG00000180917.17	_CMTR2	0.00445557	0.051211	-0.37566	0.000697944	0.00520046	-0.399278	0.859578	0.962616	-0.0229303
ENSG00000121691.4	_CAT	0.00447075	0.0512898	0.265668	8.22618e-07	1.39719e-05	0.493648	0.0184158	0.13356	0.228659
ENSG00000137106.17	_GRHPR	0.00447575	0.0512898	0.19181	3.41958e-06	4.98087e-05	0.321044	0.0697841	0.315975	0.130281
ENSG00000164930.11	_FZD6	0.00447175	0.0512898	0.164173	3.29494e-07	6.06868e-06	0.319752	0.00429424	0.0485297	0.156088
ENSG00000183010.16	_PYCR1	0.00447741	0.0512898	-0.516315	0.00259997	0.0155255	-0.57727	0.704125	0.912013	-0.0604637
ENSG00000169100.13	_SLC25A6	0.00448476	0.0513309	0.121895	2.45409e-07	4.59043e-06	0.23698	0.00179767	0.025129	0.115775
ENSG00000101333.16	_PLCB4	0.00449055	0.0513459	-1.32031	8.89042e-05	0.000885538	-1.62264	0.381702	0.728805	-0.296892
ENSG00000148248.13	_SURF4	0.00449732	0.0513459	-0.166208	0.00171892	0.0109644	-0.20036	0.510762	0.8176	-0.0337103
ENSG00000213064.9	_SFT2D2	0.0044958	0.0513459	0.157732	0.078558	0.222593	0.129729	0.680875	0.900761	-0.027042
ENSG00000038219.12	_BOD1L1	0.0045163	0.0515197	-0.173203	0.00211558	0.0130273	-0.207195	0.556596	0.844536	-0.0329049
ENSG00000132185.16	_FCRLA	0.00453719	0.0517149	0.52629	2.15171e-09	5.73908e-08	1.42354	0.000155292	0.00362569	0.89787
ENSG00000124496.12	_TRERF1	0.00454643	0.0517771	0.239279	4.72706e-05	0.000512294	0.403721	0.0729087	0.324154	0.164376
ENSG00000148671.13	_ADIRF	0.00456187	0.0519098	0.287197	3.97613e-06	5.70401e-05	0.548989	0.00928107	0.0853077	0.261959
ENSG00000147044.21	_CASK	0.00456847	0.0519416	0.273777	0.000620768	0.00468602	0.350645	0.395511	0.741011	0.0766499
ENSG00000134308.13	_YWHAQ	0.00459501	0.0522001	0.129578	0.00170462	0.0108876	0.145218	0.693915	0.90581	0.0163793
ENSG00000081913.13	_PHLPP1	0.00462478	0.0524947	0.259702	0.00537637	0.0282504	0.292325	0.748287	0.925818	0.033008
ENSG00000139679.15	_LPAR6	0.00465452	0.0527885	0.749625	0.001394	0.00926953	0.969662	0.427546	0.765131	0.216952
ENSG00000074842.7	_C19orf10	0.00466374	0.0527971	-0.208386	0.000102312	0.00099911	-0.313273	0.130466	0.44424	-0.104254
ENSG00000137033.11	_IL33	0.0046614	0.0527971	-0.810141	0.242899	0.475789	0.442525	4.37067e-05	0.00127036	1.24776
ENSG00000166123.13	_GPT2	0.00466685	0.0527971	-0.338918	0.000615756	0.0046604	-0.34182	0.989419	0.996994	-0.00144016
ENSG00000050405.13	_LIMA1	0.00467761	0.0528752	-0.155819	2.04819e-09	5.4935e-08	-0.358727	3.39887e-05	0.00103052	-0.202343
ENSG00000151929.9	_BAG3	0.00471193	0.0532191	-0.15669	2.67777e-05	0.000309783	-0.242718	0.105181	0.396792	-0.0851656
ENSG00000037637.10	_FBXO42	0.0047211	0.0532788	0.336225	0.689936	0.848189	0.0470723	0.00821834	0.078687	-0.287587
ENSG00000160211.16	_G6PD	0.00472608	0.0532911	0.220798	8.77731e-07	1.47514e-05	0.440829	0.00823694	0.07875	0.220529
ENSG00000058600.15	_POLR3E	0.00474458	0.0533677	-0.319435	0.000171005	0.00156011	-0.455073	0.117266	0.420576	-0.135448
ENSG00000104635.13	_SLC39A14	0.00474451	0.0533677	-0.201266	0.0047811	0.0257911	-0.209529	0.910253	0.975654	-0.00755067
ENSG00000123094.15	_RASSF8	0.00474182	0.0533677	-0.333693	0.0166596	0.0695705	-0.316971	0.886066	0.972064	0.0175192
ENSG00000101871.14	_MID1	0.00477109	0.0535779	0.231942	0.000248729	0.00215934	0.334178	0.240729	0.594695	0.103046
ENSG00000160323.18	_ADAMTS13	0.00477107	0.0535779	1.04636	0.00134704	0.00900298	1.49609	0.355853	0.706646	0.442592
ENSG00000166145.14	_SPINT1	0.0047905	0.0537517	0.18089	0.0031435	0.0181977	0.195531	0.784598	0.937655	0.0149053
ENSG00000172380.5	_GNG12	0.00480504	0.0538707	-0.143414	6.39924e-05	0.00066381	-0.213198	0.114202	0.413938	-0.0690734
ENSG00000197077.13	_KIAA1671	0.00481152	0.0538993	0.137703	0.000190747	0.00172246	0.184569	0.293404	0.651332	0.0474258
ENSG00000086696.10	_HSD17B2	0.00481987	0.0539486	-0.652722	0.00159861	0.0102849	-0.779921	0.526211	0.827507	-0.126523
ENSG00000060558.3	_GNA15	0.00485256	0.0542701	-0.21487	0.000652061	0.00489402	-0.277217	0.39188	0.737691	-0.0614587
ENSG00000115275.11	_MOGS	0.00486219	0.0543246	-0.207256	0.00089415	0.00639764	-0.259732	0.465994	0.792056	-0.0516012
ENSG00000115919.14	_KYNU	0.00486536	0.0543246	-0.199427	0.0468086	0.152061	0.146829	1.27648e-13	2.01437e-11	0.346214
ENSG00000109079.9	_TNFAIP1	0.00488626	0.0544526	-0.215625	0.00156236	0.0101	-0.243836	0.665378	0.894772	-0.027465
ENSG00000127184.12	_COX7C	0.00488409	0.0544526	0.174338	0.000551363	0.00426034	0.247224	0.230107	0.583307	0.0740059
ENSG00000143479.15	_DYRK3	0.00488876	0.0544526	-0.225101	0.000249397	0.00216129	-0.302608	0.295204	0.652546	-0.0768595
ENSG00000085662.13	_AKR1B1	0.00489545	0.0544828	-0.201676	0.898813	0.955465	-0.00936752	0.000180835	0.00412645	0.192791
ENSG00000160685.13	_ZBTB7B	0.00490098	0.0545	0.219481	2.03849e-05	0.000243049	0.417459	0.026981	0.172645	0.198496
ENSG00000147130.14	_ZMYM3	0.00492692	0.0546996	0.243128	2.70968e-07	5.04232e-06	0.471624	0.0130065	0.105551	0.229194
ENSG00000164124.10	_TMEM144	0.00492608	0.0546996	0.577447	0.00383177	0.0216428	0.630059	0.793685	0.941345	0.0531358
ENSG00000109133.12	_TMEM33	0.00494031	0.0547745	-0.15926	1.38943e-07	2.75267e-06	-0.329894	0.00137405	0.0205214	-0.169933
ENSG00000133657.15	_ATP13A3	0.00494167	0.0547745	-0.502299	0.0106849	0.0489799	-0.443977	0.231835	0.585195	0.0603943
ENSG00000114650.18	_SCAP	0.00496154	0.0549502	0.19539	0.016635	0.0694878	0.182433	0.846725	0.959528	-0.0127022
ENSG00000165312.6	_OTUD1	0.00496643	0.0549599	0.314115	4.05298e-12	1.61257e-10	0.88781	6.63891e-08	4.45931e-06	0.572932
ENSG00000160293.16	_VAV2	0.00499527	0.0551899	-0.168915	0.00445621	0.0244227	-0.174605	0.927428	0.979463	-0.00511402
ENSG00000167468.16	_GPX4	0.00499243	0.0551899	0.170858	4.52384e-11	1.55878e-09	0.456985	1.30172e-06	6.19995e-05	0.286363
ENSG00000107816.17	_LZTS2	0.00500878	0.0552945	0.299736	6.37432e-06	8.67764e-05	0.52536	0.0459165	0.243291	0.226933
ENSG00000117020.16	_AKT3	0.00506535	0.055829	-0.303008	0.00667104	0.0334667	-0.328672	0.896337	0.972995	-0.0252459
ENSG00000167487.11	_KLHL26	0.00507726	0.0558703	0.527684	1.36667e-05	0.000170539	0.836046	0.091703	0.371061	0.309645
ENSG00000168769.13	_TET2	0.00507346	0.0558703	0.240107	0.00319451	0.0184189	0.28108	0.639436	0.883101	0.0410956
ENSG00000110048.11	_OSBP	0.00508174	0.0558747	-0.150471	0.1779	0.392459	-0.0811516	0.193208	0.540692	0.0699048
ENSG00000146535.13	_GNA12	0.00510204	0.0559868	-0.212803	5.3206e-05	0.000565137	-0.339624	0.0664307	0.306238	-0.126734
ENSG00000165684.4	_SNAPC4	0.00510421	0.0559868	-0.283036	0.00282111	0.0165779	-0.367488	0.442744	0.778084	-0.0827206
ENSG00000006744.18	_ELAC2	0.00512196	0.0560808	-0.194625	0.00771518	0.0376711	-0.186666	0.895377	0.972746	0.00868057
ENSG00000049192.14	_ADAMTS6	0.005128	0.0560808	-0.448941	3.44538e-07	6.32957e-06	-0.706352	0.0676641	0.309666	-0.2582
ENSG00000165025.14	_SYK	0.00512917	0.0560808	0.308738	0.00613836	0.0313848	0.355974	0.658299	0.891911	0.0480556
ENSG00000170633.16	_RNF34	0.00512754	0.0560808	-0.288046	0.0154526	0.0654407	-0.274747	0.894433	0.972746	0.0130709
ENSG00000100412.15	_ACO2	0.00514028	0.0561575	0.16337	1.35144e-07	2.68109e-06	0.304391	0.0132179	0.106737	0.141733
ENSG00000131269.16	_ABCB7	0.00516462	0.0562943	0.307189	0.00121739	0.00828482	0.368353	0.580072	0.856184	0.0618993
ENSG00000175602.3	_CCDC85B	0.00516514	0.0562943	-0.303631	5.04745e-05	0.000541717	-0.456406	0.118836	0.423585	-0.15206
ENSG00000099904.15	_ZDHHC8	0.00518775	0.0564958	-0.277764	9.09401e-11	2.98362e-09	-0.594801	0.000431935	0.00839389	-0.316721
ENSG00000005339.14	_CREBBP	0.00524313	0.0568172	0.148766	0.217852	0.445961	0.0795165	0.219438	0.570436	-0.0683219
ENSG00000102030.15	_NAA10	0.00523477	0.0568172	-0.275975	0.000789399	0.0057685	-0.343612	0.425078	0.763393	-0.0658825
ENSG00000137124.7	_ALDH1B1	0.0052445	0.0568172	-0.204437	1.18362e-05	0.000149672	-0.348491	0.0349995	0.206311	-0.143099
ENSG00000163466.15	_ARPC2	0.00524454	0.0568172	-0.119269	8.50351e-07	1.43751e-05	-0.222555	0.0108291	0.0940349	-0.102549
ENSG00000169908.11	_TM4SF1	0.00523187	0.0568172	0.351886	0.0808224	0.227006	0.234229	0.379877	0.727219	-0.117345
ENSG00000171587.14	_DSCAM	0.0052445	0.0568172	-1.03835	4.65287e-09	1.18402e-07	-2.03731	0.000228736	0.00504374	-0.997662
ENSG00000173706.12	_HEG1	0.00524633	0.0568172	0.324507	1.76468e-29	2.5165e-27	0.98641	7.10564e-08	4.72435e-06	0.662504
ENSG00000132003.9	_ZSWIM4	0.00525967	0.0569168	-0.485363	0.000723446	0.00535997	-0.624043	0.29222	0.650213	-0.1387
ENSG00000063978.15	_RNF4	0.00527222	0.0570074	-0.214877	0.000698754	0.00520111	-0.333934	0.20537	0.554282	-0.118997
ENSG00000136153.19	_LMO7	0.00528409	0.0570906	0.402511	1.52924e-05	0.000188576	0.672006	0.0431399	0.235142	0.270177
ENSG00000103423.13	_DNAJA3	0.00529753	0.0571907	-0.221607	0.00652893	0.0329143	-0.229277	0.928998	0.979632	-0.0069236
ENSG00000175906.4	_ARL4D	0.00530863	0.0572655	0.274273	6.49725e-09	1.61345e-07	0.656392	0.000445108	0.00862429	0.382592
ENSG00000142207.6	_URB1	0.0053395	0.0575078	-0.172226	5.90075e-08	1.24983e-06	-0.356051	0.00146363	0.0215159	-0.183134
ENSG00000157181.15	_C1orf27	0.0053366	0.0575078	-0.350057	0.00229682	0.0139996	-0.376867	0.825237	0.952319	-0.0264261
ENSG00000029153.14	_ARNTL2	0.00534854	0.0575147	-0.212829	2.44247e-06	3.66829e-05	-0.396552	0.00941977	0.0860398	-0.183776
ENSG00000132432.13	_SEC61G	0.00534589	0.0575147	-0.234167	0.0045315	0.0247599	-0.257553	0.783384	0.937423	-0.0224769
ENSG00000106144.19	_CASP2	0.00535892	0.0575359	0.258673	0.0166181	0.0694373	0.25303	0.974664	0.993111	-0.00340866
ENSG00000181143.15	_MUC16	0.00535748	0.0575359	1.26365	0.355927	0.597067	0.398332	0.0609101	0.290532	-0.864095
ENSG00000251192.7	_ZNF674	0.00538576	0.0577788	-0.812246	0.425387	0.660768	-0.295966	0.110663	0.407497	0.523428
ENSG00000008988.9	_RPS20	0.00539879	0.0578439	0.106704	0.00038001	0.00311868	0.152485	0.222571	0.574432	0.0465742
ENSG00000113272.13	_THG1L	0.00540029	0.0578439	0.379489	0.0115264	0.0520741	0.405395	0.862309	0.963705	0.0255617
ENSG00000133624.13	_ZNF767	0.00541345	0.0579203	0.653164	0.0287752	0.105551	0.54982	0.659869	0.892591	-0.104203
ENSG00000173638.18	_SLC19A1	0.00541588	0.0579203	-0.39657	2.62269e-05	0.000304144	-0.578153	0.0920775	0.371817	-0.179224
ENSG00000196141.13	_SPATS2L	0.00549826	0.0587554	0.192168	0.00433755	0.0238997	0.222325	0.620296	0.87616	0.0303835
ENSG00000102100.15	_SLC35A2	0.00550263	0.0587562	-0.266948	6.991e-05	0.000715138	-0.424321	0.0949869	0.37774	-0.157164
ENSG00000154358.20	_OBSCN	0.00551868	0.0588817	0.384187	3.97903e-08	8.6571e-07	0.887933	0.00113548	0.0177281	0.504697
ENSG00000185798.7	_WDR53	0.00552703	0.0589248	-0.745346	0.0235404	0.0904864	-0.575026	0.486999	0.804268	0.168817
ENSG00000165288.10	_BRWD3	0.0055319	0.0589309	0.210243	0.000305829	0.00258653	0.318622	0.2142	0.565133	0.108268
ENSG00000124839.12	_RAB17	0.005578	0.0593757	0.472024	0.64234	0.820034	0.0813597	0.0137916	0.10968	-0.390064
ENSG00000159176.13	_CSRP1	0.00558893	0.0594459	-0.158593	0.022029	0.0859616	-0.14473	0.757018	0.928353	0.0145973
ENSG00000118246.13	_FASTKD2	0.00559418	0.0594555	-0.225292	3.03413e-05	0.000344913	-0.380409	0.0595324	0.286477	-0.154554
ENSG00000131435.12	_PDLIM4	0.00561283	0.0595793	0.241276	0.000152792	0.00141159	0.356926	0.181397	0.523335	0.11664
ENSG00000204713.10	_TRIM27	0.00561453	0.0595793	-0.222327	4.14215e-05	0.000455415	-0.297424	0.329553	0.68342	-0.0744297
ENSG00000182220.14	_ATP6AP2	0.00561976	0.0595887	-0.209898	0.670591	0.837759	0.0359046	0.000655254	0.0116928	0.246888
ENSG00000058091.16	_CDK14	0.00563872	0.0597434	0.369591	0.00503891	0.0269651	0.453711	0.580068	0.856184	0.0856503
ENSG00000111321.10	_LTBR	0.00566021	0.0599247	-0.164102	2.80407e-05	0.000321808	-0.249465	0.121198	0.426822	-0.0847434
ENSG00000109906.13	_ZBTB16	0.00567723	0.0600584	0.614891	2.63417e-11	9.32184e-10	2.08981	7.63185e-06	0.000292286	1.48404
ENSG00000157184.6	_CPT2	0.00569337	0.0601826	0.23445	2.71521e-05	0.000313501	0.409956	0.0670387	0.30806	0.176197
ENSG00000196924.15	_FLNA	0.0057345	0.060524	-0.116479	1.90067e-06	2.94358e-05	-0.196448	0.0061025	0.0631363	-0.0792124
ENSG00000244242.1	_IFITM10	0.00573438	0.060524	0.986284	1.71942e-06	2.69786e-05	1.89139	0.0319183	0.195537	0.904726
ENSG00000121064.12	_SCPEP1	0.00576084	0.0606616	0.229329	8.55403e-08	1.76257e-06	0.59059	0.000362305	0.00727832	0.361347
ENSG00000139266.5	_MARCH9	0.00575856	0.0606616	0.593115	0.00749127	0.03685	0.567726	0.912198	0.976043	-0.0252108
ENSG00000166938.12	_DIS3L	0.00575491	0.0606616	0.199681	0.00938127	0.0441275	0.202705	0.952784	0.985868	0.00426672
ENSG00000100335.14	_MIEF1	0.00576639	0.0606734	-0.197037	0.00177615	0.0112596	-0.236781	0.560234	0.847081	-0.0388303
ENSG00000119285.10	_HEATR1	0.00581719	0.061161	-0.162788	6.972e-11	2.32448e-09	-0.331615	0.00230601	0.0303254	-0.167924
ENSG00000165891.15	_E2F7	0.0058381	0.0612867	-0.35927	2.92316e-06	4.31819e-05	-0.508862	0.174334	0.513756	-0.149975
ENSG00000175727.13	_MLXIP	0.00585657	0.0614334	-0.177616	0.0153949	0.0652732	-0.173418	0.930771	0.980423	0.00541881
ENSG00000113916.17	_BCL6	0.00586227	0.0614461	0.442303	0.000376423	0.00309623	0.658934	0.22009	0.57066	0.215833
ENSG00000115526.10	_CHST10	0.00587213	0.0615023	-0.539107	0.0365896	0.126515	-0.404971	0.466842	0.792305	0.133897
ENSG00000159140.19	_SON	0.0058882	0.0615418	-0.197143	0.217987	0.446041	-0.0866474	0.0410052	0.226714	0.111516
ENSG00000176971.3	_FIBIN	0.00588938	0.0615418	0.863324	1.88779e-05	0.000227149	1.75979	0.0467275	0.245798	0.902318
ENSG00000177000.11	_MTHFR	0.00588319	0.0615418	0.263411	8.44922e-06	0.000110577	0.567233	0.0115432	0.0980495	0.305785
ENSG00000136950.13	_ARPC5L	0.00590137	0.06162	-0.217582	0.000780126	0.00571815	-0.288221	0.364291	0.714828	-0.0698151
ENSG00000010818.9	_HIVEP2	0.00591205	0.0616845	0.172908	1.18192e-05	0.000149588	0.337378	0.0338984	0.203111	0.165256
ENSG00000197111.15	_PCBP2	0.00593163	0.0618416	0.108216	0.0103068	0.0476669	0.104823	0.942023	0.983532	-0.00263614
ENSG00000012822.15	_CALCOCO1	0.00593932	0.0618747	0.31717	0.00439488	0.0241585	0.422777	0.44786	0.780685	0.109291
ENSG00000111912.19	_NCOA7	0.00599786	0.062437	0.322276	1.255e-05	0.000158004	0.573337	0.0174709	0.128486	0.250844
ENSG00000128928.8	_IVD	0.0060168	0.0625866	0.170889	1.83567e-05	0.000221619	0.286762	0.0615347	0.292765	0.116635
ENSG00000168118.11	_RAB4A	0.00603834	0.062763	0.199238	0.00176848	0.0112209	0.307791	0.248448	0.601958	0.108228
ENSG00000177380.13	_PPFIA3	0.00608262	0.0631753	-0.556991	0.780555	0.89666	-0.0589675	0.0117891	0.0991099	0.498083
ENSG00000136156.12	_ITM2B	0.00609302	0.0632353	0.174509	2.72846e-12	1.1228e-10	0.442339	6.29987e-06	0.000250808	0.268503
ENSG00000197746.13	_PSAP	0.00611549	0.0634204	0.144299	3.52648e-14	1.84029e-12	0.38481	2.11332e-09	2.00582e-07	0.241007
ENSG00000198113.2	_TOR4A	0.00613671	0.0635923	-0.211321	5.36199e-05	0.000568695	-0.335912	0.076878	0.33432	-0.124398
ENSG00000213853.9	_EMP2	0.00616187	0.0637565	0.296807	1.55032e-05	0.000190198	0.656905	0.0180098	0.13127	0.363172
ENSG00000187189.10	_TSPYL4	0.006179	0.0638855	0.340865	0.0873862	0.239373	0.238083	0.454523	0.784718	-0.103526
ENSG00000084207.16	_GSTP1	0.00620433	0.064099	0.101606	1.4811e-13	7.1826e-12	0.282552	5.28179e-08	3.67983e-06	0.181723
ENSG00000123213.22	_NLN	0.00621342	0.0641444	-0.214731	3.3149e-05	0.000373518	-0.344202	0.0932316	0.374585	-0.128417
ENSG00000011028.13	_MRC2	0.00624539	0.0643289	0.306007	4.85953e-11	1.66251e-09	0.782917	0.000109747	0.00276968	0.478334
ENSG00000120942.13	_UBIAD1	0.00624147	0.0643289	-0.438068	0.00402856	0.0224957	-0.479532	0.781161	0.937028	-0.0386149
ENSG00000182934.11	_SRPRA	0.00623884	0.0643289	-0.144034	5.55079e-05	0.000585627	-0.232853	0.0922332	0.372172	-0.0880993
ENSG00000063177.12	_RPL18	0.00625811	0.0644114	0.111081	5.52951e-05	0.000584311	0.164263	0.1161	0.417769	0.053973
ENSG00000143797.11	_MBOAT2	0.00626942	0.0644794	-0.238056	1.04262e-05	0.000133483	-0.35952	0.0978715	0.383076	-0.119417
ENSG00000079739.15	_PGM1	0.00629032	0.0646458	0.159036	7.79463e-06	0.000103534	0.287011	0.0332837	0.200437	0.128807
ENSG00000088448.14	_ANKRD10	0.00631358	0.0648333	0.293458	0.0192666	0.0779048	0.347348	0.710593	0.914232	0.0511245
ENSG00000104960.15	_PTOV1	0.00631804	0.0648333	0.189502	5.22573e-06	7.22325e-05	0.365438	0.0175621	0.129012	0.176198
ENSG00000133710.15	_SPINK5	0.00634931	0.0651054	0.633976	1.35799e-12	5.78674e-11	1.94072	1.2316e-06	5.97463e-05	1.30867
ENSG00000157600.11	_TMEM164	0.00636829	0.0652511	-0.328071	0.724008	0.867544	0.0425754	1.19297e-05	0.000425762	0.372874
ENSG00000077514.8	_POLD3	0.00640721	0.0656008	-0.299601	0.68377	0.844966	-0.0524198	0.0325483	0.198379	0.248471
ENSG00000064655.18	_EYA2	0.00646787	0.0661724	0.43944	0.0168796	0.0703104	0.424705	0.936809	0.982333	-0.0136814
ENSG00000280071.3	_CH507-9B2.3	0.00648456	0.0662936	0.311303	0.00570368	0.0295611	0.385894	0.577824	0.854697	0.0753858
ENSG00000189079.15	_ARID2	0.00651871	0.066593	0.1894	0.375507	0.614944	0.0689512	0.100417	0.387642	-0.119607
ENSG00000187109.13	_NAP1L1	0.00655372	0.0669008	0.121992	0.00875759	0.0417806	0.11598	0.901461	0.973922	-0.00508302
ENSG00000172965.15	_AC068491.1	0.00656559	0.066972	-0.380131	1.83248e-07	3.54272e-06	-0.742715	0.00176642	0.0248781	-0.360674
ENSG00000110057.7	_UNC93B1	0.00662819	0.0675099	0.278168	0.0177948	0.0734586	0.275557	0.989123	0.996994	-0.0015178
ENSG00000141252.19	_VPS53	0.0066234	0.0675099	-0.294759	0.0281181	0.103842	-0.254858	0.666628	0.895087	0.0406511
ENSG00000158528.11	_PPP1R9A	0.0066387	0.0675667	0.520705	0.0010544	0.0073436	0.602745	0.677538	0.900112	0.0840362
ENSG00000140326.13	_CDAN1	0.00666955	0.0677798	0.575604	0.0818194	0.228691	0.412144	0.346246	0.698549	-0.159576
ENSG00000140807.6	_NKD1	0.0066664	0.0677798	1.48315	0.150844	0.351897	1.10921	0.546346	0.83991	-0.386411
ENSG00000074054.18	_CLASP1	0.00670639	0.0681037	0.18137	0.0103062	0.0476669	0.179047	0.984891	0.996066	-0.00100988
ENSG00000175768.12	_TOMM5	0.00673401	0.0683334	-0.208334	6.97596e-05	0.000714107	-0.296723	0.207429	0.556627	-0.0871206
ENSG00000204574.12	_ABCF1	0.00674467	0.068391	-0.201484	0.00617882	0.0315356	-0.220833	0.775564	0.935217	-0.0182907
ENSG00000172985.10	_SH3RF3	0.00675564	0.0684515	-0.387772	2.387e-05	0.000280195	-0.633046	0.0597166	0.287034	-0.245248
ENSG00000119537.16	_KDSR	0.00676772	0.0685231	-0.215269	4.48966e-05	0.000489884	-0.343795	0.0285733	0.180103	-0.127676
ENSG00000197879.15	_MYO1C	0.0067954	0.0687526	-0.12878	0.00430872	0.023777	-0.142555	0.748553	0.925818	-0.0132356
ENSG00000009335.17	_UBE3C	0.00681084	0.0688071	-0.136198	8.94317e-05	0.000888335	-0.221438	0.10437	0.394868	-0.0843286
ENSG00000091986.15	_CCDC80	0.00680901	0.0688071	0.233325	7.81809e-06	0.000103687	0.407182	0.0212783	0.146608	0.173942
ENSG00000135766.8	_EGLN1	0.00684424	0.0690935	-0.190424	0.00193879	0.0120898	-0.235203	0.440931	0.776251	-0.0438307
ENSG00000065534.18	_MYLK	0.00687136	0.0693162	0.493595	0.000806951	0.00587589	0.79907	0.178788	0.521437	0.304835
ENSG00000204138.12	_PHACTR4	0.00687905	0.0693427	0.205632	0.0206317	0.0817717	0.181526	0.76848	0.932168	-0.0231424
ENSG00000025434.18	_NR1H3	0.0068931	0.0694169	0.795421	0.396819	0.635043	0.275636	0.126738	0.438114	-0.522233
ENSG00000076382.16	_SPAG5	0.00690163	0.0694169	0.193302	0.592718	0.78914	0.0470228	0.0596334	0.286739	-0.14429
ENSG00000078124.11	_ACER3	0.00689836	0.0694169	-0.304333	1.72179e-05	0.000209274	-0.505242	0.0499773	0.256189	-0.199697
ENSG00000010017.12	_RANBP9	0.00692795	0.0695904	-0.232825	0.145306	0.342863	-0.13607	0.242758	0.597504	0.0976473
ENSG00000089050.15	_RBBP9	0.00692905	0.0695904	0.299159	0.00190935	0.0119515	0.348043	0.638456	0.882776	0.0497051
ENSG00000148200.16	_NR6A1	0.00695156	0.0697653	0.763667	0.275253	0.514398	0.342546	0.177803	0.520184	-0.422475
ENSG00000102471.13	_NDFIP2	0.00698347	0.0699846	0.181302	0.0271054	0.100852	0.164525	0.795057	0.941459	-0.0166403
ENSG00000123178.14	_SPRYD7	0.00698363	0.0699846	-0.333199	0.00661432	0.0332401	-0.362953	0.812121	0.947801	-0.0287922
ENSG00000101294.16	_HM13	0.00700622	0.0701083	-0.137416	0.00560912	0.0291759	-0.146657	0.858802	0.962377	-0.00836019
ENSG00000117395.12	_EBNA1BP2	0.00700284	0.0701083	-0.204351	4.03457e-08	8.76468e-07	-0.439325	0.00119009	0.0183603	-0.233726
ENSG00000198752.10	_CDC42BPB	0.00704235	0.0704184	-0.149282	0.169891	0.380624	-0.0853956	0.198677	0.546471	0.0649213
ENSG00000116667.12	_C1orf21	0.00712287	0.0711716	0.388112	2.39904e-10	7.5116e-09	0.742443	0.0168547	0.125537	0.355366
ENSG00000110619.17	_CARS	0.0071513	0.0713515	-0.224609	0.00125535	0.00849645	-0.28738	0.434581	0.770768	-0.0617847
ENSG00000112039.3	_FANCE	0.00714926	0.0713515	0.400863	4.28743e-05	0.000469596	0.725041	0.0631111	0.296683	0.324629
ENSG00000132854.18	_KANK4	0.00717995	0.0715851	-0.585004	0.146066	0.344038	0.408454	3.19981e-05	0.000974677	0.994353
ENSG00000115648.13	_MLPH	0.00722244	0.0719563	-0.578596	0.0124741	0.0552472	-0.611444	0.877009	0.96831	-0.0299255
ENSG00000153561.12	_RMND5A	0.00725533	0.0722314	0.241894	0.0562126	0.173964	0.189609	0.557846	0.844994	-0.0512284
ENSG00000107404.19	_DVL1	0.00733965	0.0729118	-0.207292	8.27213e-06	0.000108906	-0.355286	0.0495068	0.254535	-0.147003
ENSG00000127663.14	_KDM4B	0.00733568	0.0729118	0.185981	7.42158e-06	9.90667e-05	0.362055	0.0166983	0.124908	0.176711
ENSG00000003096.14	_KLHL13	0.00734586	0.0729205	0.514437	0.00200364	0.012431	0.608304	0.616352	0.873605	0.0942254
ENSG00000186010.18	_NDUFA13	0.00741283	0.073532	0.154971	1.02464e-06	1.69242e-05	0.315762	0.00701643	0.0697807	0.161455
ENSG00000163714.17	_U2SURP	0.00743546	0.0737032	-0.223233	0.000113021	0.00108958	-0.33314	0.0962602	0.380958	-0.108438
ENSG00000135249.7	_RINT1	0.00744871	0.073781	-0.294587	0.00195769	0.0121957	-0.357731	0.541935	0.836764	-0.0622681
ENSG00000179526.16	_SHARPIN	0.00748653	0.074102	-0.235068	0.00517736	0.0274657	-0.262182	0.746015	0.925226	-0.0266469
ENSG00000105404.10	_RABAC1	0.00752222	0.0742941	-0.169291	0.265715	0.502903	0.0813281	8.95065e-05	0.00235413	0.251085
ENSG00000107104.18	_KANK1	0.0075177	0.0742941	0.148981	0.00966428	0.0452371	0.15104	0.956765	0.988083	0.00278108
ENSG00000111696.11	_NT5DC3	0.00752141	0.0742941	-0.301322	1.45834e-09	4.00085e-08	-0.728711	8.00194e-05	0.00215214	-0.426535
ENSG00000137942.16	_FNBP1L	0.00753057	0.074323	0.224337	0.0021461	0.0131757	0.279603	0.509242	0.817308	0.0562616
ENSG00000053372.4	_MRTO4	0.00753828	0.0743454	-0.251039	2.22389e-08	5.08423e-07	-0.515918	0.00178979	0.0250832	-0.263482
ENSG00000100311.16	_PDGFB	0.00755741	0.0744269	-1.44261	0.00154197	0.0100215	-1.6555	0.60872	0.86961	-0.202168
ENSG00000170606.14	_HSPA4	0.00755557	0.0744269	-0.114078	0.000118548	0.00113151	-0.161816	0.212149	0.563065	-0.0470532
ENSG00000106868.16	_SUSD1	0.00757407	0.0745374	-1.14087	0.0165878	0.0693511	-1.07538	0.871603	0.966616	0.0671415
ENSG00000116984.12	_MTR	0.00758692	0.0746102	-0.17587	0.000113368	0.0010922	-0.282662	0.0992617	0.385566	-0.105653
ENSG00000131871.14	_VIMP	0.00762853	0.0749655	-0.240076	0.0080227	0.0387755	-0.282643	0.640161	0.883655	-0.0427876
ENSG00000204370.10	_SDHD	0.00766278	0.0752481	0.19232	0.00625504	0.0318344	0.219137	0.704807	0.91212	0.0279267
ENSG00000166750.9	_SLFN5	0.00767165	0.0752812	-0.21981	0.570362	0.773606	-0.0555448	0.0353594	0.20762	0.164524
ENSG00000143753.12	_DEGS1	0.00768093	0.0753183	-0.146205	1.62349e-06	2.56113e-05	-0.280778	0.0130962	0.106016	-0.133796
ENSG00000032219.18	_ARID4A	0.00770009	0.0754325	0.373519	0.0205621	0.0815407	0.350485	0.871664	0.966616	-0.0218302
ENSG00000181026.14	_AEN	0.00770361	0.0754325	-0.275239	4.32408e-13	1.96466e-11	-0.696306	1.04299e-05	0.000379473	-0.420295
ENSG00000142186.16	_SCYL1	0.00771389	0.0754792	-0.19428	0.00641031	0.0323943	-0.20922	0.833892	0.954584	-0.0145005
ENSG00000167565.12	_SERTAD3	0.00773179	0.0756003	0.292229	6.86629e-05	0.000704175	0.551617	0.0567333	0.278	0.259441
ENSG00000226419.7	_RP11-31F15.1	0.007756	0.0757829	-0.811618	0.00891042	0.0423554	-0.906395	0.762892	0.930459	-0.0995746
ENSG00000274349.4	_ZNF658	0.00778794	0.0760407	0.558705	0.0541547	0.169159	0.480835	0.706629	0.912584	-0.0812316
ENSG00000159433.11	_STARD9	0.00780247	0.0761283	-0.508094	0.747543	0.881108	-0.0690226	0.0383751	0.218272	0.440219
ENSG00000157036.12	_EXOG	0.00785884	0.0766237	1.42066	0.426749	0.661764	0.516526	0.0509747	0.260299	-0.90131
ENSG00000103145.10	_HCFC1R1	0.00786773	0.0766558	0.564363	0.000452922	0.00361747	0.85281	0.219455	0.570436	0.288449
ENSG00000100003.17	_SEC14L2	0.007883	0.0767499	-0.253638	0.175429	0.388425	-0.142198	0.189285	0.535013	0.111477
ENSG00000171320.14	_ESCO2	0.00789221	0.0767849	0.331147	0.131833	0.319704	0.205054	0.298378	0.655621	-0.126521
ENSG00000100577.18	_GSTZ1	0.00790582	0.0768628	0.490081	0.00027484	0.00234509	0.780702	0.166597	0.501663	0.292835
ENSG00000143515.16	_ATP8B2	0.00794413	0.0771804	-0.580431	0.994924	0.997792	-0.00150681	0.00597513	0.0621622	0.578241
ENSG00000120162.9	_MOB3B	0.00798079	0.0774816	-0.207608	0.0122648	0.0545317	-0.211451	0.969364	0.9914	-0.00290067
ENSG00000116852.14	_KIF21B	0.00801471	0.0777558	-0.695585	0.0433735	0.143351	-0.573517	0.616175	0.873581	0.124333
ENSG00000115339.13	_GALNT3	0.0080554	0.0779296	-0.242871	1.11596e-12	4.81233e-11	-0.667756	4.57889e-09	4.07989e-07	-0.424334
ENSG00000135968.20	_GCC2	0.00804699	0.0779296	-0.317038	0.0634139	0.190334	-0.199397	0.309584	0.667873	0.117625
ENSG00000188706.12	_ZDHHC9	0.00804684	0.0779296	-0.219319	0.0186292	0.0761183	-0.236527	0.857366	0.962236	-0.0163998
ENSG00000241837.6	_ATP5O	0.0080549	0.0779296	0.179969	0.00170964	0.0109148	0.232811	0.425333	0.763393	0.0537191
ENSG00000135723.13	_FHOD1	0.0080654	0.0779712	-0.307064	3.50138e-05	0.000392149	-0.500888	0.0675555	0.309363	-0.19281
ENSG00000102316.16	_MAGED2	0.00810878	0.0782359	-0.206687	0.431897	0.666733	-0.0651509	0.0539592	0.268469	0.141996
ENSG00000148834.12	_GSTO1	0.00810315	0.0782359	-0.176562	2.4717e-06	3.70061e-05	-0.331006	0.0135091	0.108139	-0.15366
ENSG00000253276.2	_CCDC71L	0.00810993	0.0782359	-0.344829	0.000358875	0.00297575	-0.521327	0.172574	0.511743	-0.174784
ENSG00000100242.15	_SUN2	0.00812501	0.0782711	0.170306	0.00150152	0.00983914	0.219079	0.468274	0.792305	0.049799
ENSG00000141378.14	_PTRH2	0.00812248	0.0782711	-0.342775	0.000570219	0.00437553	-0.494718	0.22802	0.580992	-0.150565
ENSG00000124813.21	_RUNX2	0.008159	0.0785023	-0.573354	0.00202185	0.0125304	-0.688877	0.52862	0.829305	-0.113477
ENSG00000153885.14	_KCTD15	0.00816048	0.0785023	-0.242711	0.00570346	0.0295611	-0.27554	0.718802	0.9162	-0.0319957
ENSG00000113140.10	_SPARC	0.00818575	0.0786901	-0.222787	0.00022738	0.00200426	-0.302849	0.253844	0.605951	-0.0797509
ENSG00000109787.12	_KLF3	0.00819504	0.0787241	0.189619	4.19613e-05	0.00046071	0.340364	0.0558449	0.274777	0.151635
ENSG00000054654.16	_SYNE2	0.00823207	0.0790244	0.152147	0.00220631	0.0134994	0.194209	0.473993	0.796658	0.0431291
ENSG00000103512.14	_NOMO1	0.00824157	0.0790602	0.18303	0.141046	0.335671	0.111583	0.227826	0.580816	-0.0706477
ENSG00000168497.4	_SDPR	0.00825953	0.079177	0.228146	0.037707	0.129185	0.196675	0.724389	0.918562	-0.0302885
ENSG00000155097.11	_ATP6V1C1	0.00827859	0.0792487	-0.183737	0.0136191	0.0591008	-0.193788	0.885689	0.971913	-0.00944208
ENSG00000196535.15	_MYO18A	0.00827595	0.0792487	0.189045	3.57253e-06	5.17658e-05	0.37119	0.0154125	0.11847	0.18341
ENSG00000243444.7	_PALM2	0.00829273	0.0793286	1.24602	0.712124	0.861269	-0.421072	0.164065	0.497666	-1.65723
ENSG00000165060.12	_FXN	0.00833026	0.079632	-0.313336	9.08802e-05	0.000900859	-0.492799	0.101143	0.389067	-0.178707
ENSG00000167608.11	_TMC4	0.00836189	0.0798228	0.665014	0.0210015	0.0828045	0.774182	0.735297	0.922387	0.113059
ENSG00000176692.5	_FOXC2	0.00835961	0.0798228	-0.560602	0.00672005	0.033654	-0.577869	0.933624	0.981429	-0.016255
ENSG00000034152.18	_MAP2K3	0.00842167	0.0802675	-0.266496	8.27393e-05	0.000828716	-0.379922	0.176085	0.516265	-0.113893
ENSG00000130204.12	_TOMM40	0.00842169	0.0802675	-0.149256	2.67141e-08	6.01193e-07	-0.343775	0.000454719	0.0087716	-0.19379
ENSG00000179271.2	_GADD45GIP1	0.00842606	0.0802675	-0.212232	0.0146464	0.0627273	-0.216494	0.968167	0.9914	-0.0027091
ENSG00000115514.11	_TXNDC9	0.00846796	0.0806105	-0.271176	2.74947e-05	0.000316415	-0.449201	0.0722767	0.322549	-0.177411
ENSG00000087365.15	_SF3B2	0.00848847	0.0807496	-0.136624	0.00331394	0.0189633	-0.161686	0.596797	0.865329	-0.0242124
ENSG00000186575.17	_NF2	0.00850473	0.0808481	-0.149494	5.50902e-12	2.1445e-10	-0.349397	4.4945e-05	0.00129828	-0.19939
ENSG00000155438.11	_NIFK	0.00851335	0.0808739	-0.324043	0.000320282	0.0026961	-0.481254	0.212197	0.563078	-0.155647
ENSG00000004700.15	_RECQL	0.00853676	0.0809838	-0.178583	0.000129634	0.00122353	-0.263017	0.189228	0.535013	-0.0835606
ENSG00000131089.15	_ARHGEF9	0.00853222	0.0809838	0.367544	0.028332	0.104444	0.434765	0.724302	0.918562	0.0676642
ENSG00000161203.13	_AP2M1	0.00858004	0.0812817	0.118559	0.0348418	0.12195	0.114681	0.942795	0.983532	-0.00337117
ENSG00000159131.16	_GART	0.0086124	0.0815319	-0.203997	5.27133e-09	1.3227e-07	-0.389728	0.00758599	0.0741824	-0.184291
ENSG00000086189.9	_DIMT1	0.00863396	0.0816231	-0.269183	0.00029598	0.00250912	-0.385092	0.221377	0.572724	-0.115073
ENSG00000185499.16	_MUC1	0.00863379	0.0816231	0.48576	8.12605e-05	0.000815038	0.769021	0.145638	0.46882	0.284024
ENSG00000164587.12	_RPS14	0.00864705	0.0816904	0.0978039	3.69146e-07	6.71314e-06	0.204601	0.00123145	0.018822	0.107624
ENSG00000106080.10	_FKBP14	0.0086554	0.081713	-0.310686	0.00024746	0.00215358	-0.441372	0.228901	0.58166	-0.129575
ENSG00000106992.18	_AK1	0.00868531	0.0818353	0.20991	1.31697e-05	0.000165086	0.407672	0.0231451	0.155008	0.198873
ENSG00000115875.18	_SRSF7	0.00869227	0.0818353	-0.178111	1.40668e-07	2.77921e-06	-0.4025	0.00165771	0.0237038	-0.223673
ENSG00000156697.12	_UTP14A	0.00868855	0.0818353	-0.272777	0.00166633	0.010662	-0.334911	0.519426	0.823432	-0.0618126
ENSG00000162928.8	_PEX13	0.00867509	0.0818353	0.244689	0.00035501	0.00295049	0.316029	0.439467	0.77464	0.0719452
ENSG00000213626.11	_LBH	0.00870366	0.0818861	-0.91629	0.0201793	0.0805169	-0.984171	0.846326	0.959424	-0.0590352
ENSG00000001630.15	_CYP51A1	0.00874284	0.0820837	-0.111125	0.0293313	0.10702	-0.0988049	0.754465	0.927451	0.0130398
ENSG00000100354.20	_TNRC6B	0.00875463	0.0820837	0.209537	1.96667e-11	7.09858e-10	0.416749	0.00452038	0.0504364	0.207661
ENSG00000105778.18	_AVL9	0.00874775	0.0820837	-0.341623	0.178733	0.393579	-0.176824	0.0709282	0.318812	0.165485
ENSG00000170561.12	_IRX2	0.00873809	0.0820837	0.203961	0.000230915	0.00202988	0.333603	0.122639	0.429269	0.131018
ENSG00000188910.7	_GJB3	0.00875075	0.0820837	-0.172646	1.03064e-10	3.34333e-09	-0.460158	4.37957e-06	0.000182803	-0.286408
ENSG00000095794.19	_CREM	0.00880801	0.0825276	-0.387663	0.0033361	0.0190447	-0.495902	0.471536	0.794625	-0.107656
ENSG00000204147.10	_ASAH2B	0.0088598	0.0829561	-0.409707	4.94424e-06	6.90638e-05	-0.816933	0.014609	0.113898	-0.406754
ENSG00000175322.11	_ZNF519	0.00886662	0.0829632	0.791233	0.183278	0.399361	0.445413	0.297009	0.654259	-0.347949
ENSG00000196914.8	_ARHGEF12	0.00888306	0.0830602	0.13311	1.76665e-07	3.43389e-06	0.265006	0.00753863	0.0739079	0.13264
ENSG00000169992.9	_NLGN2	0.00892505	0.0833959	0.523226	9.36638e-06	0.000121535	0.859414	0.0988473	0.38515	0.337113
ENSG00000129317.14	_PUS7L	0.00896999	0.0837587	-0.22018	5.55319e-05	0.000585627	-0.320961	0.227521	0.580572	-0.0999065
ENSG00000113407.13	_TARS	0.00897747	0.0837713	-0.145744	3.42018e-06	4.98087e-05	-0.286894	0.00377788	0.0439065	-0.140267
ENSG00000103249.17	_CLCN7	0.00900594	0.0838902	-0.224259	0.135193	0.325345	-0.127072	0.197471	0.544893	0.0977659
ENSG00000140740.10	_UQCRC2	0.00900859	0.0838902	0.20808	1.54804e-05	0.000190198	0.35975	0.0388772	0.21992	0.151882
ENSG00000164904.17	_ALDH7A1	0.00900037	0.0838902	0.221108	7.63162e-07	1.30699e-05	0.433656	0.00236144	0.0308377	0.212552
ENSG00000197608.11	_ZNF841	0.0090188	0.0839282	-0.423032	0.0137543	0.0596021	-0.436028	0.92145	0.97823	-0.013609
ENSG00000256591.5	_RP11-286N22.8	0.00906528	0.0843034	-0.593156	0.0190099	0.0773226	-0.590777	0.999229	0.999993	0.000188415
ENSG00000135842.16	_FAM129A	0.00907747	0.0843595	-0.587617	0.0425511	0.141213	-0.483888	0.607856	0.869275	0.101525
ENSG00000186318.16	_BACE1	0.00910767	0.0845827	0.303008	0.000330628	0.00277346	0.439092	0.224018	0.576081	0.136754
ENSG00000008517.16	_IL32	0.00915121	0.0848968	-0.583688	0.00441438	0.0242488	-0.683593	0.548896	0.840707	-0.0990768
ENSG00000105173.13	_CCNE1	0.0091539	0.0848968	-0.373232	0.00144678	0.00955431	-0.479032	0.445423	0.779706	-0.104771
ENSG00000188493.14	_C19orf54	0.00916304	0.084924	0.422042	0.000102404	0.000999268	0.730088	0.0970824	0.381972	0.30802
ENSG00000183751.14	_TBL3	0.0092077	0.0852802	-0.222713	0.000849687	0.00613436	-0.317449	0.233721	0.586901	-0.0940636
ENSG00000162408.10	_NOL9	0.00922535	0.0853859	-0.210633	0.000187533	0.0016945	-0.326591	0.190888	0.536995	-0.115819
ENSG00000125485.17	_DDX31	0.00923182	0.0853881	-0.305038	0.00305137	0.01775	-0.347605	0.691884	0.904946	-0.0424143
ENSG00000129103.17	_SUMF2	0.00926744	0.0856227	0.206939	2.00465e-06	3.08472e-05	0.420927	0.00308063	0.0377456	0.213803
ENSG00000154153.13	_FAM134B	0.00926969	0.0856227	0.359009	1.1037e-07	2.23267e-06	0.858231	0.00101474	0.01651	0.500695
ENSG00000080371.5	_RAB21	0.00929383	0.0857878	-0.170836	0.0177449	0.0733161	-0.160228	0.849491	0.960292	0.0113975
ENSG00000105976.14	_MET	0.00933402	0.0861007	-0.140792	4.53467e-05	0.000493672	-0.311677	0.0104708	0.0921043	-0.170596
ENSG00000004799.7	_PDK4	0.00935	0.0861508	0.542203	1.63664e-09	4.44247e-08	1.6902	2.69243e-05	0.000855284	1.15378
ENSG00000249992.1	_TMEM158	0.00935204	0.0861508	-1.27136	0.0100086	0.0465026	-1.35112	0.843982	0.958425	-0.0783748
ENSG00000167977.8	_KCTD5	0.00938533	0.0863993	-0.234294	0.00582387	0.0300219	-0.28483	0.594448	0.863922	-0.0494253
ENSG00000137936.16	_BCAR3	0.00940062	0.0864819	-0.21729	1.06912e-08	2.57933e-07	-0.463933	0.000700836	0.0123714	-0.246355
ENSG00000082438.15	_COBLL1	0.00944928	0.0868008	0.241601	0.0831045	0.230998	0.174184	0.435469	0.771509	-0.0670876
ENSG00000119125.16	_GDA	0.00944753	0.0868008	-0.456553	0.0358114	0.124648	-0.437423	0.895448	0.972746	0.0218716
ENSG00000149577.15	_SIDT2	0.00945788	0.0868008	0.474288	0.00193544	0.0120898	0.641058	0.310189	0.668244	0.164715
ENSG00000259673.5	_RP11-502I4.1	0.00946065	0.0868008	0.568845	0.00563261	0.0292876	0.686554	0.576455	0.853941	0.120981
ENSG00000145730.20	_PAM	0.00947378	0.086863	0.239016	0.000163535	0.00150025	0.405202	0.0467812	0.245883	0.166157
ENSG00000177469.12	_PTRF	0.00949722	0.0870197	-0.118749	0.0360399	0.125245	-0.0931569	0.486596	0.804117	0.0261329
ENSG00000130939.18	_UBE4B	0.00951254	0.0871018	0.161909	0.0990886	0.262059	0.109799	0.414415	0.755149	-0.0512556
ENSG00000137944.17	_CCBL2	0.00952884	0.0871927	0.282737	0.00550155	0.0287618	0.327414	0.674402	0.899157	0.0458167
ENSG00000218739.9	_CEBPZOS	0.0095709	0.0875191	0.27234	0.0277515	0.102858	0.254216	0.875587	0.967605	-0.0177378
ENSG00000149428.18	_HYOU1	0.00961455	0.0878596	-0.155	7.89559e-11	2.61426e-09	-0.422327	2.52793e-07	1.44589e-05	-0.266718
ENSG00000111348.8	_ARHGDIB	0.00963132	0.0878652	-0.266138	7.39982e-07	1.27032e-05	-0.556769	0.00321886	0.0390015	-0.289487
ENSG00000154305.16	_MIA3	0.00962782	0.0878652	-0.167782	0.63982	0.818703	-0.030225	0.0141441	0.111737	0.138056
ENSG00000165389.6	_SPTSSA	0.00963442	0.0878652	0.187687	8.70299e-06	0.000113747	0.360946	0.0238341	0.157746	0.174265
ENSG00000137868.18	_STRA6	0.00966707	0.0881042	1.00182	0.019773	0.0794174	1.04934	0.897573	0.973297	0.0491182
ENSG00000153029.14	_MR1	0.00969448	0.0882952	0.259147	1.98025e-13	9.38207e-12	0.852232	6.55391e-09	5.61066e-07	0.592973
ENSG00000128510.10	_CPA4	0.00970246	0.0883091	0.282687	9.82956e-13	4.26431e-11	0.7521	2.4872e-06	0.000110807	0.469152
ENSG00000145782.12	_ATG12	0.00971535	0.0883317	-0.352283	0.152578	0.354538	-0.197032	0.178337	0.521048	0.157423
ENSG00000136709.11	_WDR33	0.00973818	0.0883992	-0.15739	0.227318	0.456187	-0.0859236	0.256469	0.609007	0.0718577
ENSG00000147604.13	_RPL7	0.00973518	0.0883992	0.100481	1.28947e-05	0.000161779	0.174751	0.0288601	0.181387	0.0750762
ENSG00000155366.16	_RHOC	0.00976371	0.0885136	-0.136289	1.951e-06	3.01094e-05	-0.260363	0.0136136	0.108726	-0.123208
ENSG00000159399.9	_HK2	0.0097573	0.0885136	-0.242239	0.00504698	0.0269728	-0.273627	0.673052	0.898271	-0.0299865
ENSG00000104549.11	_SQLE	0.0097789	0.0885926	-0.110449	1.75188e-05	0.000212572	-0.190341	0.0319082	0.195537	-0.0791774
ENSG00000219481.10	_NBPF1	0.00979943	0.0887198	0.201225	0.0159657	0.0672379	0.210206	0.90959	0.975285	0.00944041
ENSG00000137642.12	_SORL1	0.00981934	0.0887827	0.391654	0.000230992	0.00202988	0.643432	0.128057	0.440348	0.250227
ENSG00000165804.15	_ZNF219	0.00981878	0.0887827	0.245024	3.55517e-09	9.20955e-08	0.550523	0.00055114	0.0102395	0.305803
ENSG00000100591.7	_AHSA1	0.00991667	0.0896027	-0.233786	1.17183e-06	1.91577e-05	-0.446877	0.0112497	0.0965583	-0.211782
ENSG00000104964.14	_AES	0.00992312	0.0896027	0.118765	4.38447e-12	1.73013e-10	0.356913	3.30584e-07	1.86638e-05	0.238704
ENSG00000038427.15	_VCAN	0.00998073	0.0898406	-0.296623	0.409584	0.645532	-0.0869206	0.00581848	0.0610172	0.210417
ENSG00000073417.14	_PDE8A	0.00996166	0.0898406	-0.216042	0.00811311	0.0391337	-0.241416	0.760419	0.930059	-0.0245464
ENSG00000114779.19	_ABHD14B	0.00998882	0.0898406	0.288163	0.00067378	0.00503866	0.447859	0.198627	0.546471	0.160818
ENSG00000166908.17	_PIP4K2C	0.00998885	0.0898406	-0.187235	0.00539552	0.0283131	-0.222578	0.634913	0.881782	-0.0342674
ENSG00000185100.10	_ADSSL1	0.00998043	0.0898406	1.10993	0.00866368	0.0413884	1.39701	0.606934	0.869235	0.291147
ENSG00000196700.8	_ZNF512B	0.00998293	0.0898406	0.210245	0.000750115	0.00552347	0.323717	0.193658	0.540692	0.113898
ENSG00000160208.12	_RRP1B	0.0100016	0.0898964	-0.156475	1.40155e-10	4.46604e-09	-0.39165	3.12964e-05	0.000955525	-0.2344
ENSG00000085117.11	_CD82	0.0100188	0.0899154	0.268198	1.39723e-07	2.76432e-06	0.518321	0.0161955	0.121773	0.250561
ENSG00000106780.8	_MEGF9	0.01003	0.0899154	0.19551	0.000161979	0.00148787	0.333955	0.101834	0.390348	0.139196
ENSG00000125257.14	_ABCC4	0.0100289	0.0899154	-0.267969	9.44925e-05	0.0009309	-0.417606	0.134698	0.451596	-0.148795
ENSG00000167114.12	_SLC27A4	0.0100139	0.0899154	-0.214162	0.0793673	0.224451	-0.15515	0.422413	0.761485	0.0597931
ENSG00000038295.7	_TLL1	0.0100537	0.0900093	0.342184	0.00250678	0.0150439	0.520709	0.265843	0.620347	0.182938
ENSG00000055917.15	_PUM2	0.0100481	0.0900093	0.131744	0.00202743	0.0125542	0.183302	0.346223	0.698549	0.0525821
ENSG00000116237.15	_ICMT	0.0100602	0.0900093	-0.145628	0.0132941	0.0579527	-0.146452	0.999	0.999993	-6.78291e-05
ENSG00000008441.16	_NFIX	0.0101045	0.0903461	0.157421	3.91374e-05	0.000433612	0.264874	0.0603554	0.28921	0.108025
ENSG00000111816.7	_FRK	0.010135	0.0905598	0.284422	7.38197e-05	0.000748224	0.491281	0.0774763	0.335134	0.206712
ENSG00000185716.11	_C16orf52	0.0101701	0.0908145	-0.672819	0.0382013	0.130413	-0.542434	0.618377	0.874934	0.131857
ENSG00000126883.16	_NUP214	0.0101923	0.0908937	-0.184105	0.0117189	0.0527626	-0.225549	0.623872	0.87705	-0.0400746
ENSG00000160584.15	_SIK3	0.0101877	0.0908937	0.243469	0.0611474	0.184828	0.215533	0.804776	0.945264	-0.0257297
ENSG00000137309.19	_HMGA1	0.0102073	0.0909685	-0.146347	2.47801e-13	1.16636e-11	-0.428575	4.06465e-12	5.21949e-10	-0.281184
ENSG00000101189.6	_MRGBP	0.0102249	0.0910658	-0.276121	0.000566109	0.00435095	-0.401414	0.23087	0.584149	-0.124928
ENSG00000254531.1	_AP001816.1	0.0102617	0.0913343	0.767092	0.0062348	0.0317538	0.931266	0.632562	0.880545	0.166743
ENSG00000070190.12	_DAPP1	0.0102884	0.0914531	-0.366397	0.000138952	0.00129367	-0.543922	0.110623	0.407464	-0.176932
ENSG00000241749.4	_RP11-764E9.1	0.0102867	0.0914531	-0.918991	7.08581e-06	9.51136e-05	-1.66491	0.0113777	0.0970865	-0.748595
ENSG00000126524.9	_SBDS	0.0103368	0.0918237	-0.18296	1.50792e-07	2.9509e-06	-0.395489	0.000999324	0.0163614	-0.211912
ENSG00000146112.11	_PPP1R18	0.0103469	0.0918537	-0.16628	1.41666e-06	2.26401e-05	-0.321316	0.00670613	0.0677754	-0.154135
ENSG00000084774.13	_CAD	0.0103863	0.092144	-0.208818	4.20191e-05	0.00046093	-0.290643	0.243923	0.598183	-0.081354
ENSG00000089902.9	_RCOR1	0.0104004	0.092184	0.193464	0.00196931	0.0122416	0.241276	0.412501	0.75398	0.0490697
ENSG00000242498.7	_ARPIN	0.0104043	0.092184	0.23103	3.14325e-10	9.59266e-09	0.578034	0.000102688	0.00262697	0.347631
ENSG00000090013.10	_BLVRB	0.0104114	0.092187	0.35995	1.20925e-06	1.968e-05	0.806605	0.00624882	0.0641938	0.447615
ENSG00000130881.13	_LRP3	0.0104227	0.0922276	-0.294323	0.522207	0.740508	-0.0655163	0.0250341	0.163785	0.228674
ENSG00000262633.2	_RP11-156P1.2	0.0104529	0.0924355	1.12494	0.653342	0.827533	0.181862	0.0195041	0.138764	-0.935437
ENSG00000125753.13	_VASP	0.0104634	0.0924683	-0.179045	0.00175921	0.0111719	-0.205473	0.708008	0.913195	-0.0255913
ENSG00000165887.11	_ANKRD2	0.010479	0.0925467	0.969417	0.0269168	0.100384	0.941679	0.958692	0.988363	-0.0249899
ENSG00000104228.12	_TRIM35	0.0105035	0.0927035	-0.271154	0.152072	0.353729	-0.137791	0.178258	0.521034	0.133618
ENSG00000113013.12	_HSPA9	0.0105861	0.0933118	-0.101996	9.95032e-05	0.000976922	-0.154956	0.11771	0.421231	-0.0521617
ENSG00000164134.12	_NAA15	0.0105803	0.0933118	-0.16617	4.73844e-07	8.46747e-06	-0.35378	0.000745065	0.0129256	-0.186612
ENSG00000072958.8	_AP1M1	0.0106023	0.0933347	-0.188973	0.00182048	0.0114901	-0.244052	0.380792	0.728118	-0.0541545
ENSG00000092969.11	_TGFB2	0.0106004	0.0933347	-0.673115	0.002771	0.0163301	-0.814113	0.404426	0.747344	-0.141555
ENSG00000140323.5	_DISP2	0.0106145	0.0933817	0.464781	0.53032	0.74701	-0.12581	0.000232087	0.00509669	-0.592418
ENSG00000035664.11	_DAPK2	0.0106784	0.0938836	1.03885	0.00406537	0.0226513	1.40101	0.435117	0.771304	0.354916
ENSG00000100941.8	_PNN	0.0107059	0.0940649	-0.339088	0.000355576	0.00295349	-0.447103	0.243298	0.598108	-0.10568
ENSG00000136630.12	_HLX	0.0107412	0.0943143	-0.773106	0.493032	0.71678	-0.262927	0.098674	0.384881	0.517512
ENSG00000071655.17	_MBD3	0.0107584	0.0944048	0.124767	0.00193622	0.0120898	0.178787	0.276284	0.631911	0.0544597
ENSG00000106609.16	_TMEM248	0.0107808	0.0945409	-0.215935	0.0097954	0.0457172	-0.203858	0.862482	0.963705	0.0130882
ENSG00000084710.13	_EFR3B	0.0107907	0.0945674	-0.786943	0.00654926	0.0329937	-0.827916	0.87696	0.96831	-0.0421245
ENSG00000105223.19	_PLD3	0.0108309	0.0946849	0.168837	4.86582e-08	1.05071e-06	0.421787	0.000359044	0.00722811	0.253669
ENSG00000107798.17	_LIPA	0.0108318	0.0946849	0.204698	0.00579068	0.0298936	0.231854	0.63285	0.880545	0.0277954
ENSG00000143067.4	_ZNF697	0.0108152	0.0946849	-0.455038	0.00500615	0.0268343	-0.561333	0.52991	0.829624	-0.103695
ENSG00000148516.21	_ZEB1	0.0108182	0.0946849	-0.704876	0.00406436	0.0226513	-0.844981	0.497569	0.810325	-0.139656
ENSG00000163734.4	_CXCL3	0.0108579	0.0948525	-0.893482	0.0310711	0.111712	-0.804208	0.759235	0.929476	0.0894719
ENSG00000154124.4	_OTULIN	0.0108862	0.0950387	-0.236283	0.188629	0.406345	-0.147028	0.356319	0.707025	0.0911857
ENSG00000206527.9	_HACD2	0.0109989	0.0959616	0.130743	0.00330135	0.0189063	0.16144	0.530535	0.829624	0.0313537
ENSG00000165474.6	_GJB2	0.0110078	0.0959781	-0.464412	5.28628e-05	0.000562259	-0.734622	0.106758	0.400345	-0.269054
ENSG00000114686.8	_MRPL3	0.0110224	0.0960441	-0.147727	0.000100498	0.000985341	-0.26432	0.0614696	0.292561	-0.115758
ENSG00000122218.14	_COPA	0.0110499	0.0962227	-0.115924	0.865777	0.940655	-0.00785239	0.00333816	0.0400396	0.109078
ENSG00000108256.8	_NUFIP2	0.0110621	0.0962677	-0.131178	7.2432e-06	9.69552e-05	-0.240227	0.0129713	0.105468	-0.107961
ENSG00000169715.14	_MT1E	0.011077	0.0963357	-0.157514	0.0204955	0.0813439	-0.154715	0.947304	0.984046	0.00365748
ENSG00000156804.7	_FBXO32	0.0111055	0.0965223	0.268277	1.87832e-08	4.37759e-07	0.58974	0.000903723	0.0151562	0.321696
ENSG00000110723.11	_EXPH5	0.0111873	0.0971715	0.268165	0.431211	0.666277	0.09732	0.149601	0.47399	-0.171289
ENSG00000141522.11	_ARHGDIA	0.0112082	0.097292	-0.121632	5.15184e-05	0.000551278	-0.187427	0.119001	0.423669	-0.0650159
ENSG00000131797.12	_KIAA0664L3	0.0112641	0.0976534	0.430025	0.164604	0.372722	0.257898	0.328854	0.682973	-0.171992
ENSG00000188223.9	_AC002398.9	0.011263	0.0976534	1.28788	0.208478	0.433229	0.632233	0.158952	0.48936	-0.652178
ENSG00000101680.14	_LAMA1	0.0113126	0.0979495	-0.468335	0.0493411	0.158135	-0.366709	0.537067	0.834913	0.100177
ENSG00000198918.7	_RPL39	0.011306	0.0979495	0.118322	0.000980787	0.00692804	0.168625	0.302531	0.660094	0.0510722
ENSG00000077150.18	_NFKB2	0.0113389	0.0980531	-0.23063	6.35865e-05	0.000660776	-0.366034	0.0296713	0.185594	-0.134578
ENSG00000102580.14	_DNAJC3	0.0113367	0.0980531	-0.15086	0.00106219	0.00738713	-0.208951	0.340481	0.693677	-0.0572831
ENSG00000152377.13	_SPOCK1	0.0114006	0.0985249	-0.337481	0.295215	0.535173	-0.150349	0.142799	0.464154	0.188041
ENSG00000181029.8	_TRAPPC5	0.0114333	0.0987448	0.264336	0.00236271	0.0143526	0.280645	0.874505	0.967385	0.0169007
ENSG00000141562.17	_NARF	0.0114592	0.0989059	-0.278102	0.697641	0.853126	-0.0475353	0.0408906	0.226272	0.231313
ENSG00000150938.9	_CRIM1	0.0114812	0.0990331	0.152407	0.249216	0.482572	-0.0728553	0.000195106	0.00439089	-0.224739
ENSG00000085224.21	_ATRX	0.0114901	0.099048	0.169781	2.67142e-05	0.000309546	0.330891	0.0161053	0.121378	0.162353
ENSG00000111199.10	_TRPV4	0.0115189	0.0991713	0.832349	7.76652e-05	0.000781153	1.56341	0.0846801	0.354131	0.72777
ENSG00000066279.17	_ASPM	0.0115309	0.0992123	0.152851	0.160624	0.367043	0.0829998	0.0796054	0.339854	-0.0686842
ENSG00000128604.19	_IRF5	0.0115742	0.0995101	0.41072	0.340899	0.582509	0.166854	0.103309	0.393356	-0.243766
ENSG00000158545.15	_ZC3H18	0.0115801	0.0995101	-0.199301	0.000922553	0.00658071	-0.274026	0.298079	0.655497	-0.0733284
ENSG00000110218.8	_PANX1	0.011605	0.0995371	-0.222481	0.000408502	0.00332232	-0.337705	0.164899	0.49952	-0.115125
ENSG00000157557.11	_ETS2	0.0116022	0.0995371	0.266865	4.97461e-10	1.46223e-08	0.672748	3.06574e-09	2.80804e-07	0.404727
ENSG00000178741.11	_COX5A	0.0115951	0.0995371	0.14863	0.00604011	0.0309924	0.171626	0.689707	0.904282	0.0236242
ENSG00000080819.6	_CPOX	0.0116221	0.0996208	-0.248346	0.795525	0.904337	0.0299843	0.00915087	0.0844666	0.2792
ENSG00000130810.19	_PPAN	0.0116728	0.099993	-0.228572	0.00764565	0.0374559	-0.25256	0.78356	0.937423	-0.0227415
ENSG00000167676.4	_PLIN4	0.0117083	0.100235	0.541922	6.4045e-07	1.1087e-05	1.31427	0.00225242	0.0298002	0.773698
ENSG00000172845.14	_SP3	0.0117229	0.100297	0.185242	0.00300603	0.0175287	0.271628	0.310772	0.668808	0.0865378
ENSG00000161533.11	_ACOX1	0.0117306	0.1003	0.24345	0.00902353	0.0427942	0.271943	0.728744	0.920452	0.0287594
ENSG00000131018.22	_SYNE1	0.0117404	0.100321	0.330809	0.000141566	0.00131632	0.528241	0.154606	0.482543	0.198396
ENSG00000155111.14	_CDK19	0.0117738	0.100543	0.303966	7.92768e-07	1.34967e-05	0.655911	0.00376375	0.0438591	0.353123
ENSG00000138085.16	_ATRAID	0.0118661	0.101268	0.228783	0.00311803	0.0180866	0.29671	0.476291	0.798676	0.0684502
ENSG00000149231.12	_CCDC82	0.0118799	0.101316	-0.378983	0.0135874	0.0590069	-0.397283	0.8921	0.972502	-0.016844
ENSG00000182685.7	_BRICD5	0.0118864	0.101316	-1.34109	0.126005	0.3097	-1.04584	0.636426	0.882273	0.318597
ENSG00000117650.12	_NEK2	0.0119026	0.101391	0.222033	0.00572165	0.0296328	0.25724	0.684139	0.902336	0.0361188
ENSG00000197771.12	_MCMBP	0.0119189	0.101466	-0.165247	6.11564e-07	1.06381e-05	-0.325672	0.00572574	0.0604317	-0.159535
ENSG00000164647.8	_STEAP1	0.0119329	0.101523	-0.647369	2.20707e-06	3.35675e-05	-1.22725	0.00877783	0.0820643	-0.577536
ENSG00000162520.14	_SYNC	0.0119588	0.101679	0.766631	4.79983e-05	0.000518619	1.41823	0.0654153	0.302974	0.647858
ENSG00000008283.15	_CYB561	0.0119881	0.101851	-0.21298	0.0227041	0.0879996	-0.204895	0.912611	0.976043	0.0089406
ENSG00000104689.9	_TNFRSF10A	0.0119938	0.101851	-0.213998	1.6616e-09	4.4985e-08	-0.541685	3.77687e-05	0.00112211	-0.326994
ENSG00000255529.7	_POLR2M	0.0120581	0.102333	0.2116	3.7348e-05	0.000415706	0.364426	0.0449076	0.240794	0.153241
ENSG00000145029.13	_NICN1	0.0121117	0.102465	0.617368	0.0156665	0.0662102	0.662397	0.877451	0.968472	0.0438571
ENSG00000146909.7	_NOM1	0.0120934	0.102465	-0.22499	1.53612e-05	0.0001891	-0.420315	0.0315183	0.194546	-0.194984
ENSG00000160953.15	_MUM1	0.0121399	0.102465	-0.253544	0.103753	0.270325	-0.248988	0.954216	0.986761	0.00781917
ENSG00000174371.16	_EXO1	0.012141	0.102465	-0.224421	0.000133132	0.00124837	-0.35302	0.131369	0.445655	-0.127557
ENSG00000174500.12	_GCSAM	0.0121387	0.102465	0.890648	0.000644254	0.00484267	1.46579	0.200886	0.548511	0.568753
ENSG00000179588.8	_ZFPM1	0.0121231	0.102465	-0.495607	0.681385	0.843505	-0.0881969	0.043303	0.235737	0.408517
ENSG00000182749.5	_PAQR7	0.012111	0.102465	0.285067	0.000108258	0.00105	0.500905	0.0969128	0.381972	0.217085
ENSG00000184602.5	_SNN	0.0121139	0.102465	0.398738	1.90681e-08	4.43679e-07	1.01879	0.00106472	0.0171113	0.621388
ENSG00000187951.11	_RP5-1086D14.6	0.0121312	0.102465	0.377142	0.0773542	0.220117	0.264429	0.456285	0.785565	-0.111839
ENSG00000078070.12	_MCCC1	0.0121677	0.102627	0.34394	0.000970256	0.00688065	0.523092	0.243749	0.598183	0.181546
ENSG00000163545.8	_NUAK2	0.0121839	0.1027	0.229591	0.0223141	0.086862	0.216395	0.89086	0.972497	-0.0123624
ENSG00000035928.15	_RFC1	0.012199	0.102764	-0.238823	0.112155	0.286006	-0.136079	0.237623	0.591596	0.103547
ENSG00000004660.14	_CAMKK1	0.012226	0.102929	0.44645	4.14847e-07	7.48752e-06	1.06609	0.00474465	0.052269	0.617957
ENSG00000122674.11	_CCZ1	0.0122419	0.102999	-0.193906	0.029876	0.108444	-0.209633	0.856017	0.962	-0.0154763
ENSG00000179818.13	_AC136007.2	0.0122543	0.10304	0.688678	0.00831497	0.0399468	0.78891	0.729365	0.920817	0.10284
ENSG00000029534.20	_ANK1	0.0123182	0.103471	0.725825	0.000654322	0.00490588	1.15466	0.24611	0.600624	0.434197
ENSG00000136783.9	_NIPSNAP3A	0.0123207	0.103471	0.258929	0.00027522	0.00234695	0.396083	0.214539	0.5654	0.137765
ENSG00000137968.16	_SLC44A5	0.0123357	0.103496	0.290308	1.74704e-06	2.73506e-05	0.62842	0.0084841	0.0800034	0.339178
ENSG00000162999.12	_DUSP19	0.0123387	0.103496	0.876361	0.000967706	0.00687026	1.40794	0.167773	0.504152	0.527739
ENSG00000108828.15	_VAT1	0.0123623	0.10363	-0.12501	0.0368209	0.127098	0.117444	9.03959e-07	4.58917e-05	0.243057
ENSG00000119969.14	_HELLS	0.012384	0.103748	-0.20293	0.675657	0.840516	-0.0451165	0.122809	0.429609	0.160005
ENSG00000154237.12	_LRRK1	0.0124197	0.103984	-0.197354	0.0616017	0.185772	-0.160707	0.600413	0.866294	0.0374902
ENSG00000088808.16	_PPP1R13B	0.0124422	0.104108	0.270489	0.10892	0.280189	0.214231	0.66985	0.896656	-0.0551525
ENSG00000096384.19	_HSP90AB1	0.0124975	0.104401	-0.0851408	2.89198e-07	5.34701e-06	-0.174873	0.00318068	0.0386821	-0.0889051
ENSG00000101493.10	_ZNF516	0.0125183	0.104401	0.259857	0.00783788	0.0380996	0.295991	0.677902	0.900112	0.0374582
ENSG00000112290.12	_WASF1	0.0125452	0.104401	0.20121	0.000502208	0.00393799	0.366945	0.0886212	0.363533	0.166531
ENSG00000143486.15	_EIF2D	0.0125079	0.104401	0.176938	0.00571701	0.0296194	0.214847	0.591462	0.861924	0.0382556
ENSG00000153187.18	_HNRNPU	0.012489	0.104401	-0.105542	0.0117343	0.0528152	-0.105357	0.972872	0.992867	0.00104021
ENSG00000175063.16	_UBE2C	0.0125393	0.104401	0.179926	0.572566	0.775273	0.0406493	0.0460062	0.243632	-0.1386
ENSG00000178719.16	_GRINA	0.012539	0.104401	0.134708	2.59552e-08	5.85029e-07	0.3246	0.000170726	0.00392849	0.190512
ENSG00000223573.7	_TINCR	0.0125458	0.104401	0.792548	7.5231e-09	1.84906e-07	2.31488	0.000280196	0.00593852	1.51233
ENSG00000275993.2	_CH507-42P11.8	0.0125052	0.104401	0.148955	7.76527e-07	1.32359e-05	0.322693	0.00245693	0.0317992	0.174706
ENSG00000151135.9	_TMEM263	0.0125977	0.104769	-0.185317	0.0264964	0.0991756	-0.166986	0.779793	0.936652	0.0190123
ENSG00000198563.13	_DDX39B	0.0126107	0.104814	0.201611	0.00149149	0.0097957	0.270535	0.429763	0.767526	0.0698738
ENSG00000122786.19	_CALD1	0.0126434	0.105015	0.12044	1.4748e-12	6.26593e-11	0.362698	1.53516e-07	9.26614e-06	0.243007
ENSG00000180398.11	_MCFD2	0.0126502	0.105015	-0.156993	5.80301e-11	1.96661e-09	-0.419172	3.5288e-06	0.000151047	-0.261558
ENSG00000231683.6	_RP1-27K12.2	0.0126661	0.105083	0.867252	0.00531679	0.0280299	1.04348	0.682378	0.901611	0.173114
ENSG00000089775.11	_ZBTB25	0.0126974	0.105145	-0.400802	0.346369	0.587702	-0.179547	0.216654	0.567115	0.22455
ENSG00000151364.16	_KCTD14	0.0126906	0.105145	-0.554087	2.86728e-05	0.000328018	-0.930446	0.0471008	0.24677	-0.376998
ENSG00000153037.14	_SRP19	0.0127044	0.105145	-0.300482	0.0297051	0.108023	-0.257283	0.701139	0.910157	0.0439373
ENSG00000169018.5	_FEM1B	0.0126961	0.105145	0.150844	3.46445e-05	0.00038892	0.233342	0.151123	0.476622	0.0831109
ENSG00000136731.12	_UGGT1	0.0127968	0.105846	0.181237	0.00529277	0.027934	0.213453	0.637923	0.882776	0.0329017
ENSG00000233006.6	_AC034220.3	0.0128339	0.106089	0.760106	0.0115298	0.0520741	0.835309	0.830994	0.953843	0.0744444
ENSG00000160445.10	_ZER1	0.0129178	0.106718	0.188254	8.43156e-07	1.42821e-05	0.423169	0.004085	0.046648	0.235778
ENSG00000088832.16	_FKBP1A	0.0129757	0.107093	-0.113862	9.4957e-08	1.94271e-06	-0.271046	0.000355597	0.00720993	-0.156573
ENSG00000198804.2	_MT-CO1	0.0129789	0.107093	0.177517	0.308469	0.549722	0.0478786	0.236805	0.591308	-0.128614
ENSG00000100029.17	_PES1	0.0130403	0.107535	-0.15697	0.0032612	0.018763	-0.203006	0.464979	0.791358	-0.0448675
ENSG00000130005.12	_GAMT	0.0130834	0.107826	0.512264	5.11132e-05	0.000547755	1.03537	0.0465254	0.245002	0.521768
ENSG00000075790.10	_BCAP29	0.013092	0.107832	-0.302155	2.63583e-06	3.91784e-05	-0.512285	0.0439826	0.238248	-0.206988
ENSG00000155158.20	_TTC39B	0.0131574	0.108244	0.288704	0.000804146	0.00586139	0.418689	0.277237	0.633063	0.131307
ENSG00000159079.18	_C21orf59	0.0131578	0.108244	-0.259298	0.000266257	0.0022854	-0.388053	0.186513	0.53095	-0.127925
ENSG00000166889.13	_PATL1	0.0131912	0.108453	-0.194672	0.0197684	0.0794174	-0.206525	0.880052	0.969056	-0.0116556
ENSG00000175893.11	_ZDHHC21	0.013221	0.108632	0.241462	0.50689	0.728846	0.0792482	0.16209	0.493941	-0.162831
ENSG00000006704.10	_GTF2IRD1	0.0132511	0.108815	0.243651	0.000132969	0.00124765	0.423673	0.0532988	0.266759	0.180406
ENSG00000116679.15	_IVNS1ABP	0.0132927	0.109091	-0.186205	0.000146904	0.00136155	-0.272684	0.21759	0.568148	-0.0858755
ENSG00000138182.14	_KIF20B	0.0133178	0.109232	0.200836	0.144877	0.3423	0.128006	0.374568	0.722121	-0.0719776
ENSG00000172819.16	_RARG	0.0133316	0.109279	0.213843	2.52439e-07	4.7097e-06	0.487821	0.0031657	0.0386074	0.274316
ENSG00000136826.14	_KLF4	0.0133946	0.10973	-0.342648	0.00274101	0.0161864	-0.435183	0.46903	0.792794	-0.0921622
ENSG00000080823.22	_MOK	0.0134027	0.10973	-0.273197	1.48069e-06	2.35651e-05	-0.579673	0.00453584	0.050562	-0.305354
ENSG00000197603.13	_C5orf42	0.0134377	0.109951	0.263571	6.58591e-06	8.93092e-05	0.571122	0.00164691	0.0236267	0.309085
ENSG00000166685.11	_COG1	0.0134593	0.110062	-0.275771	0.00375646	0.0212674	-0.337118	0.554937	0.843725	-0.0599277
ENSG00000170088.13	_TMEM192	0.01351	0.110411	-0.297437	0.236674	0.4682	-0.151095	0.0902178	0.367436	0.148716
ENSG00000089159.16	_PXN	0.0135431	0.11055	-0.125395	6.98359e-10	1.99969e-08	-0.280178	0.000721878	0.0126267	-0.153925
ENSG00000119673.14	_ACOT2	0.0135431	0.11055	0.448604	0.00187584	0.0117817	0.668174	0.243742	0.598183	0.21738
ENSG00000128590.4	_DNAJB9	0.0135605	0.110625	-0.399069	0.000197497	0.0017701	-0.608665	0.146624	0.469509	-0.20906
ENSG00000183255.11	_PTTG1IP	0.0135788	0.110709	-0.136768	0.00586767	0.0302261	-0.157292	0.629749	0.879178	-0.019797
ENSG00000116017.10	_ARID3A	0.0136344	0.111096	-0.394353	0.0078896	0.0382864	-0.46467	0.621413	0.876477	-0.0695369
ENSG00000090621.13	_PABPC4	0.013675	0.111361	0.113829	0.119953	0.299219	0.0832433	0.541926	0.836764	-0.0296705
ENSG00000117868.15	_ESYT2	0.013684	0.111368	0.133967	0.0134343	0.0584396	0.139897	0.903157	0.974269	0.0067974
ENSG00000196950.13	_SLC39A10	0.0137043	0.111466	-0.179095	1.3774e-08	3.26831e-07	-0.451551	0.000160552	0.00371539	-0.271611
ENSG00000014641.17	_MDH1	0.0137254	0.111572	0.153964	0.00146581	0.00965345	0.21391	0.324537	0.678782	0.0606624
ENSG00000108021.20	_FAM208B	0.013779	0.111941	-0.193366	3.17835e-05	0.000359889	-0.362649	0.0418132	0.23021	-0.168673
ENSG00000197301.7	_RP11-366L20.2	0.013819	0.112199	-0.950918	0.00665619	0.0334039	-1.17875	0.498609	0.811159	-0.236801
ENSG00000118412.12	_CASP8AP2	0.0138516	0.112398	-0.241254	0.0578508	0.177926	-0.186417	0.533586	0.831715	0.0552968
ENSG00000134287.9	_ARF3	0.0138606	0.112404	-0.151502	0.0540176	0.16895	-0.108846	0.449616	0.782289	0.0436271
ENSG00000229807.10	_XIST	0.0139026	0.112678	0.141119	0.0138598	0.0599107	0.147093	0.912694	0.976043	0.00668574
ENSG00000151693.10	_ASAP2	0.0139473	0.112906	-0.141585	5.55416e-05	0.000585627	-0.24609	0.0616925	0.292893	-0.103815
ENSG00000159423.16	_ALDH4A1	0.0139436	0.112906	0.39635	0.0142658	0.0612978	0.54982	0.484061	0.802412	0.154441
ENSG00000096060.14	_FKBP5	0.0139847	0.113075	0.213387	3.95569e-07	7.15752e-06	0.444562	2.44892e-06	0.000109474	0.232514
ENSG00000141543.9	_EIF4A3	0.0139814	0.113075	-0.169891	0.43845	0.67238	-0.0607754	0.131483	0.44581	0.110235
ENSG00000070950.9	_RAD18	0.0140202	0.113095	-0.333278	0.000596193	0.004553	-0.511455	0.132599	0.447509	-0.176457
ENSG00000178904.18	_DPY19L3	0.0140176	0.113095	0.359508	0.246714	0.479679	0.165917	0.0615711	0.292832	-0.192538
ENSG00000243646.9	_IL10RB	0.0140061	0.113095	0.394302	0.00711653	0.0353568	0.438584	0.799889	0.94328	0.0437157
ENSG00000270136.6	_MINOS1-NBL1	0.0140015	0.113095	0.832355	0.0191216	0.0776015	1.09774	0.594623	0.863922	0.254213
ENSG00000127995.16	_CASD1	0.014033	0.113132	-0.397113	0.764288	0.888817	0.0531714	0.00670299	0.0677754	0.45082
ENSG00000142173.14	_COL6A2	0.0140487	0.113192	-0.726776	0.447084	0.679803	-0.269809	0.130734	0.444407	0.457237
ENSG00000100083.18	_GGA1	0.014078	0.113361	0.24457	0.019513	0.0786803	0.248741	0.960463	0.988363	0.00468314
ENSG00000123472.12	_ATPAF1	0.0140985	0.11346	0.200974	0.000526482	0.00409265	0.316996	0.178254	0.521034	0.117021
ENSG00000164099.3	_PRSS12	0.0141307	0.113585	0.247991	3.81257e-06	5.48576e-05	0.490326	0.0157664	0.120063	0.242789
ENSG00000167720.12	_SRR	0.014129	0.113585	0.647231	0.7615	0.887288	0.0818638	0.0362904	0.211071	-0.565149
ENSG00000178952.10	_TUFM	0.0141435	0.113621	0.121743	0.402003	0.63922	0.0426991	0.0931602	0.374528	-0.0781526
ENSG00000130402.11	_ACTN4	0.0142151	0.114129	0.139295	0.00659889	0.0331742	0.15072	0.721843	0.916988	0.0119197
ENSG00000181191.11	_PJA1	0.0142748	0.114541	-0.362093	0.00322699	0.0185913	-0.500946	0.361811	0.71231	-0.1391
ENSG00000173020.10	_ADRBK1	0.0143099	0.114689	0.166585	0.0286328	0.105204	0.161263	0.947858	0.984248	-0.004561
ENSG00000184178.15	_SCFD2	0.0143022	0.114689	-0.27339	0.00706458	0.0351472	-0.304605	0.766126	0.931383	-0.0307469
ENSG00000172830.12	_SSH3	0.0143183	0.114689	0.220151	5.57622e-08	1.18633e-06	0.515196	0.00122373	0.0187466	0.296071
ENSG00000127603.25	_MACF1	0.0143476	0.114767	-0.12883	0.000101923	0.000996718	-0.199394	0.0996913	0.386204	-0.0697003
ENSG00000163704.11	_PRRT3	0.0143532	0.114767	0.629644	0.0394877	0.133884	0.579222	0.859989	0.962746	-0.0512505
ENSG00000175556.16	_LONRF3	0.0143497	0.114767	-0.610065	0.000930615	0.00662563	-0.898017	0.194959	0.541586	-0.287741
ENSG00000170231.15	_FABP6	0.0144367	0.115367	0.797749	0.00560815	0.0291759	1.04325	0.548413	0.840707	0.242498
ENSG00000173402.11	_DAG1	0.0144755	0.115609	0.127625	2.74551e-13	1.28388e-11	0.356665	3.83243e-06	0.00016245	0.22982
ENSG00000087111.20	_PIGS	0.0145155	0.115861	0.249841	0.17253	0.384192	0.179544	0.612067	0.871544	-0.0666911
ENSG00000107745.18	_MICU1	0.0145379	0.115942	0.243775	0.00298576	0.0174387	0.355956	0.314983	0.67182	0.112052
ENSG00000119729.11	_RHOQ	0.0145425	0.115942	0.186841	3.59576e-13	1.64935e-11	0.670641	2.0296e-08	1.5546e-06	0.484199
ENSG00000010072.15	_SPRTN	0.0145792	0.115975	-0.209143	0.0212316	0.0835287	-0.21404	0.956521	0.988083	-0.00458899
ENSG00000103876.12	_FAH	0.0145974	0.115975	0.271172	0.0268916	0.100342	0.31838	0.712731	0.91512	0.0492744
ENSG00000134864.10	_GGACT	0.0145775	0.115975	-0.834539	0.406667	0.643792	-0.298645	0.112198	0.410608	0.536493
ENSG00000134970.13	_TMED7	0.0145561	0.115975	-0.158008	0.000136654	0.00127476	-0.239395	0.197245	0.544815	-0.0804744
ENSG00000143393.16	_PI4KB	0.0145896	0.115975	0.164192	0.100725	0.265266	0.111116	0.412218	0.753872	-0.0524687
ENSG00000170634.12	_ACYP2	0.0145912	0.115975	0.510573	0.0266089	0.0995449	0.501037	0.972415	0.992728	-0.00823961
ENSG00000124831.18	_LRRFIP1	0.0146237	0.116116	-0.12648	0.00380642	0.021508	-0.156723	0.534571	0.832756	-0.0293525
ENSG00000133026.12	_MYH10	0.0146614	0.116348	0.159448	0.103067	0.269179	0.165752	0.921701	0.97823	0.00905533
ENSG00000144504.15	_ANKMY1	0.0146767	0.116402	-0.543826	0.152118	0.353779	-0.353498	0.414927	0.755666	0.193074
ENSG00000100485.11	_SOS2	0.0147155	0.116591	0.201	0.00193851	0.0120898	0.288936	0.321924	0.677129	0.0880971
ENSG00000184083.11	_FAM120C	0.0147176	0.116591	0.432737	0.0121072	0.0540213	0.495959	0.697767	0.908061	0.0635176
ENSG00000125875.13	_TBC1D20	0.0147572	0.116837	-0.215249	0.154636	0.357729	-0.132214	0.266081	0.620474	0.0825005
ENSG00000153976.2	_HS3ST3A1	0.014778	0.116934	-0.363517	0.0024332	0.0147002	-0.395908	0.806965	0.945866	-0.0330525
ENSG00000072422.16	_RHOBTB1	0.0148146	0.117156	-0.951799	0.0684159	0.200948	-0.773414	0.644982	0.88581	0.183969
ENSG00000082516.8	_GEMIN5	0.0149496	0.118088	-0.185665	6.6889e-07	1.15239e-05	-0.376986	0.00432861	0.048876	-0.190069
ENSG00000172780.16	_RAB43	0.0149439	0.118088	-0.315133	0.69854	0.853634	-0.0494358	0.0119164	0.0997323	0.266382
ENSG00000088205.12	_DDX18	0.0149594	0.118096	-0.170695	1.07231e-06	1.76307e-05	-0.357682	0.0059833	0.0621978	-0.186252
ENSG00000148331.11	_ASB6	0.0149725	0.118132	-0.224266	2.95652e-05	0.000336623	-0.411722	0.0344573	0.204465	-0.18669
ENSG00000184787.18	_UBE2G2	0.0149856	0.118167	-0.178596	9.02674e-07	1.51529e-05	-0.461226	0.00131191	0.0198194	-0.281012
ENSG00000111012.9	_CYP27B1	0.0150065	0.118263	-0.2981	1.49229e-07	2.92427e-06	-0.708195	0.000550438	0.0102395	-0.408779
ENSG00000164168.7	_TMEM184C	0.0150641	0.118649	-0.196232	0.688903	0.84755	-0.0350713	0.0406476	0.225498	0.162063
ENSG00000137776.16	_SLTM	0.0151092	0.118868	-0.162279	0.00129423	0.00871473	-0.240101	0.271029	0.624833	-0.0765841
ENSG00000157873.17	_TNFRSF14	0.0151024	0.118868	1.01042	0.260034	0.496062	0.512313	0.241341	0.595756	-0.505892
ENSG00000164163.10	_ABCE1	0.0151209	0.118891	-0.145632	2.68721e-10	8.37746e-09	-0.379961	5.40309e-06	0.000220466	-0.233291
ENSG00000113810.15	_SMC4	0.0152191	0.119595	0.111811	0.326164	0.566894	0.0471218	0.138035	0.455986	-0.0637422
ENSG00000131037.14	_EPS8L1	0.0152837	0.119965	0.524552	0.00517196	0.0274573	0.661088	0.573379	0.852454	0.134833
ENSG00000257923.10	_CUX1	0.015278	0.119965	0.13079	0.0187217	0.0763877	0.161784	0.607697	0.869235	0.0321436
ENSG00000138279.15	_ANXA7	0.0153169	0.120053	-0.18272	0.0546549	0.170241	-0.15314	0.647108	0.887351	0.0296781
ENSG00000140598.13	_EFL1	0.0153213	0.120053	-0.166165	0.100596	0.265071	-0.14168	0.735367	0.922387	0.0259313
ENSG00000225684.3	_FAM225B	0.0153195	0.120053	0.682733	0.603878	0.796898	-0.138019	0.00348674	0.0414422	-0.820242
ENSG00000163362.10	_C1orf106	0.0153543	0.120243	0.151365	8.20397e-06	0.000108207	0.281319	0.0387811	0.219609	0.130829
ENSG00000159461.14	_AMFR	0.0154061	0.120442	0.194838	0.0202112	0.0805399	0.190646	0.975526	0.99337	-0.00267797
ENSG00000168439.16	_STIP1	0.0154013	0.120442	-0.11918	1.87228e-05	0.000225472	-0.228875	0.0188204	0.135177	-0.108915
ENSG00000197147.13	_LRRC8B	0.0154005	0.120442	0.410611	0.0129131	0.0567105	0.496037	0.652844	0.889972	0.0858158
ENSG00000163866.8	_SMIM12	0.015454	0.120648	-0.245153	0.0398584	0.134792	-0.2331	0.894007	0.972746	0.0131811
ENSG00000166295.8	_ANAPC16	0.015442	0.120648	0.256148	0.204013	0.42728	0.143454	0.299079	0.656471	-0.111634
ENSG00000223414.2	_LINC00473	0.0154589	0.120648	0.788734	1.62191e-06	2.56113e-05	2.05337	0.00532353	0.0572946	1.26969
ENSG00000230453.9	_ANKRD18B	0.0155071	0.120956	0.50601	0.00799898	0.0387128	0.547294	0.745241	0.925226	0.0419353
ENSG00000117054.13	_ACADM	0.0155255	0.12103	0.22614	0.00459653	0.0249545	0.283756	0.532869	0.831566	0.058284
ENSG00000166441.12	_RPL27A	0.0155479	0.121067	-0.129892	0.0942284	0.253015	0.0996762	2.874e-05	0.000896278	0.2306
ENSG00000170899.10	_GSTA4	0.0155464	0.121067	0.578942	0.000213889	0.00189113	1.08185	0.097229	0.382319	0.504648
ENSG00000185973.10	_TMLHE	0.0155759	0.121216	0.348764	0.016388	0.0686553	0.438692	0.605738	0.869099	0.0909054
ENSG00000162302.12	_RPS6KA4	0.0156104	0.121415	-0.202328	9.15821e-05	0.000907192	-0.344429	0.0184441	0.133692	-0.140298
ENSG00000138443.15	_ABI2	0.0156437	0.121605	0.370495	0.00501613	0.0268777	0.442556	0.642741	0.885032	0.0722251
ENSG00000277027.1	_RMRP	0.0157184	0.122116	0.124715	6.26332e-05	0.000652754	0.261213	0.014092	0.11146	0.137435
ENSG00000215458.8	_AP001053.11	0.015731	0.122145	0.604439	0.000497927	0.00391038	1.47415	0.0445034	0.239682	0.868737
ENSG00000135316.17	_SYNCRIP	0.0157575	0.122258	-0.142495	0.000578171	0.00443183	-0.248692	0.0705042	0.317681	-0.10449
ENSG00000156869.13	_FRRS1	0.0157634	0.122258	0.307553	0.00141201	0.00936334	0.464834	0.273673	0.628761	0.157364
ENSG00000111266.8	_DUSP16	0.0158101	0.122551	0.322007	0.00414794	0.0230667	0.399969	0.442682	0.778079	0.0769318
ENSG00000023191.16	_RNH1	0.0158575	0.122779	-0.126144	0.0569666	0.175769	-0.107208	0.704414	0.91212	0.0197858
ENSG00000121957.13	_GPSM2	0.0158833	0.12284	0.201495	0.00083814	0.0060723	0.293892	0.229514	0.582705	0.0928351
ENSG00000167165.18	_UGT1A6	0.0158756	0.12284	0.795466	0.000108381	0.00105048	1.73846	0.0344678	0.204465	0.946753
ENSG00000168300.13	_PCMTD1	0.0159208	0.122991	0.26884	0.000303284	0.00256802	0.494297	0.0763976	0.333441	0.224012
ENSG00000176393.10	_RNPEP	0.015965	0.123262	0.118647	1.10251e-06	1.81065e-05	0.24961	0.00537451	0.0576066	0.13169
ENSG00000149658.17	_YTHDF1	0.0159834	0.123335	-0.148407	0.0027395	0.0161842	-0.197434	0.413172	0.754487	-0.0482682
ENSG00000119979.16	_FAM45A	0.0160057	0.123438	-0.244128	0.0525674	0.165601	-0.222436	0.824504	0.952156	0.022851
ENSG00000134802.17	_SLC43A3	0.016035	0.123594	-0.191323	2.2925e-22	2.30901e-20	-0.786037	1.75705e-20	5.47947e-18	-0.593555
ENSG00000169180.11	_XPO6	0.016048	0.123625	-0.155419	3.27437e-09	8.55911e-08	-0.450801	9.70742e-06	0.000362244	-0.294445
ENSG00000124613.8	_ZNF391	0.0160655	0.12369	0.651981	0.0261221	0.0980804	0.642049	0.95467	0.986997	-0.013095
ENSG00000114302.15	_PRKAR2A	0.0160778	0.123715	-0.212893	0.373066	0.612954	-0.084004	0.0927592	0.373719	0.129332
ENSG00000186468.12	_RPS23	0.0161241	0.124002	0.0911574	2.45905e-05	0.000287015	0.16323	0.0336343	0.201997	0.0729052
ENSG00000164933.11	_SLC25A32	0.0161433	0.124079	-0.217765	7.03946e-08	1.46941e-06	-0.513563	0.00091161	0.0152494	-0.295219
ENSG00000162591.15	_MEGF6	0.0161651	0.124177	0.530722	0.00907228	0.0429405	0.846743	0.310655	0.668796	0.312336
ENSG00000181704.11	_YIPF6	0.0162034	0.124402	0.306072	0.00964508	0.0451913	0.36464	0.601468	0.866575	0.0580429
ENSG00000261716.1	_RP11-196G18.22	0.0162272	0.124515	0.356127	5.3462e-05	0.000567437	0.721148	0.0403752	0.224654	0.367032
ENSG00000134070.4	_IRAK2	0.0162584	0.124684	-0.630716	3.61477e-05	0.000403906	-1.07848	0.0468777	0.245995	-0.444948
ENSG00000244405.7	_ETV5	0.016287	0.124833	-0.337373	1.00294e-06	1.6642e-05	-0.609473	0.019585	0.139038	-0.26966
ENSG00000156463.17	_SH3RF2	0.0163873	0.125532	0.220473	0.00151885	0.0099211	0.315154	0.328072	0.681969	0.0956711
ENSG00000072195.14	_SPEG	0.016415	0.125674	0.282491	0.0187873	0.0766337	0.295463	0.913812	0.976273	0.0131834
ENSG00000151572.17	_ANO4	0.0164845	0.126135	-0.737008	0.00273921	0.0161842	-0.948737	0.41813	0.758541	-0.210809
ENSG00000138796.16	_HADH	0.0164992	0.126177	0.201828	0.00177349	0.0112477	0.286639	0.334533	0.688187	0.0853589
ENSG00000100084.14	_HIRA	0.016513	0.126212	-0.216357	0.0370795	0.12759	-0.214535	0.970015	0.991514	0.00333452
ENSG00000065427.14	_KARS	0.0165665	0.12648	-0.134823	1.43543e-06	2.28953e-05	-0.27619	0.00590097	0.0614395	-0.140715
ENSG00000146648.17	_EGFR	0.0165645	0.12648	-0.101963	1.31742e-06	2.12484e-05	-0.202662	0.00334963	0.0401037	-0.0997082
ENSG00000125459.14	_MSTO1	0.0165916	0.126581	-0.311358	1.83999e-05	0.000221954	-0.538643	0.0199635	0.140524	-0.226459
ENSG00000162129.13	_CLPB	0.0165982	0.126581	0.145488	0.837658	0.92677	0.0140651	0.0284961	0.179703	-0.130923
ENSG00000182325.10	_FBXL6	0.016611	0.126608	-0.228793	7.45833e-06	9.94651e-05	-0.454471	0.0139121	0.110436	-0.22454
ENSG00000067715.13	_SYT1	0.0166522	0.126781	-0.918962	0.993221	0.997584	-0.00331267	0.0144834	0.113323	0.915521
ENSG00000166803.12	_PCLAF	0.0166492	0.126781	0.181786	0.93109	0.970899	-0.00691398	0.0102225	0.0905304	-0.188032
ENSG00000175216.14	_CKAP5	0.016736	0.127348	0.204142	0.000191766	0.00172842	0.237981	0.646826	0.88732	0.0346855
ENSG00000096746.17	_HNRNPH3	0.016773	0.127488	-0.175987	0.120174	0.299612	-0.116007	0.338664	0.691799	0.0609617
ENSG00000167969.12	_ECI1	0.0167994	0.127547	0.19202	2.85543e-05	0.000326922	0.388914	0.0203151	0.14214	0.197167
ENSG00000189159.15	_HN1	0.016792	0.127547	-0.159591	0.00051691	0.00403526	-0.254759	0.146077	0.469127	-0.0942393
ENSG00000128274.16	_A4GALT	0.0168731	0.128036	0.355366	2.75675e-05	0.000316884	0.725528	0.0207959	0.144425	0.369723
ENSG00000082146.12	_STRADB	0.0169116	0.128257	-0.444908	0.00105123	0.00732505	-0.484429	0.819292	0.949822	-0.0411188
ENSG00000176715.15	_ACSF3	0.0169362	0.128372	0.311668	0.408843	0.644794	0.115837	0.0914137	0.370234	-0.195261
ENSG00000079337.15	_RAPGEF3	0.0169524	0.128424	-0.67357	0.0261052	0.0980427	-0.629307	0.866361	0.965424	0.0434929
ENSG00000114127.10	_XRN1	0.0170077	0.1287	0.250081	0.285445	0.525199	0.143544	0.324346	0.678782	-0.107272
ENSG00000115541.10	_HSPE1	0.0170038	0.1287	-0.175176	0.0181126	0.0744711	-0.184897	0.883685	0.970853	-0.0087891
ENSG00000007341.18	_ST7L	0.0170701	0.128999	0.496038	0.666598	0.835888	0.100615	0.0827332	0.348325	-0.392717
ENSG00000112081.16	_SRSF3	0.0170754	0.128999	-0.129628	0.000241837	0.00211615	-0.19317	0.237062	0.591308	-0.062763
ENSG00000129514.5	_FOXA1	0.0170589	0.128999	-0.406014	0.000170449	0.00155674	-0.784102	0.0458159	0.243202	-0.376375
ENSG00000127483.17	_HP1BP3	0.0170994	0.129108	0.162167	0.0106465	0.048835	0.221479	0.397338	0.742121	0.0611811
ENSG00000130479.10	_MAP1S	0.0171522	0.129285	-0.178433	0.314143	0.555301	-0.0965711	0.357551	0.708308	0.0825769
ENSG00000134014.16	_ELP3	0.0171517	0.129285	-0.26127	0.0140761	0.0606455	-0.303318	0.704539	0.91212	-0.0407603
ENSG00000136754.17	_ABI1	0.0171444	0.129285	0.1811	0.00504416	0.0269712	0.235946	0.469664	0.793124	0.0553107
ENSG00000270149.5	_RP11-544M22.13	0.0171605	0.129285	0.226686	0.00020198	0.00180131	0.373554	0.0921169	0.371817	0.14781
ENSG00000170412.16	_GPRC5C	0.0172002	0.129512	0.380439	0.000432113	0.00348083	0.603898	0.182596	0.525747	0.223209
ENSG00000156453.13	_PCDH1	0.0172139	0.129545	-0.271697	1.53356e-05	0.000188947	-0.513959	0.0117687	0.099066	-0.241397
ENSG00000167680.15	_SEMA6B	0.0172423	0.129687	0.77476	0.000136033	0.00126978	1.5878	0.0622746	0.294456	0.821777
ENSG00000147679.11	_UTP23	0.0173204	0.130171	0.271712	0.282348	0.522135	0.165616	0.451325	0.783257	-0.102921
ENSG00000148229.12	_POLE3	0.0173257	0.130171	-0.150524	5.25233e-05	0.000559536	-0.311807	0.0201031	0.141082	-0.160369
ENSG00000135750.14	_KCNK1	0.0173864	0.13054	-0.221581	7.78078e-05	0.000782042	-0.400389	0.0314345	0.194453	-0.178836
ENSG00000213614.9	_HEXA	0.0173938	0.13054	0.227255	2.27581e-05	0.000268676	0.362605	0.159943	0.490692	0.135988
ENSG00000132286.11	_TIMM10B	0.0174079	0.13056	-0.324425	0.000947234	0.00674062	-0.398369	0.558663	0.845742	-0.0725474
ENSG00000234745.10	_HLA-B	0.0174157	0.13056	-0.347487	0.203791	0.427095	-0.183826	0.298144	0.655497	0.165475
ENSG00000080546.13	_SESN1	0.0174926	0.131039	0.231785	1.0608e-09	2.98413e-08	0.686713	7.63884e-05	0.0020715	0.457325
ENSG00000091129.19	_NRCAM	0.0175082	0.131039	-0.666902	5.36958e-09	1.34501e-07	-1.73147	7.29824e-06	0.000282818	-1.06117
ENSG00000126934.13	_MAP2K2	0.017499	0.131039	0.125036	0.00165003	0.0105718	0.189428	0.248517	0.601958	0.0649757
ENSG00000112655.15	_PTK7	0.0175407	0.13121	0.137939	4.08582e-06	5.8439e-05	0.286064	0.0100418	0.0895768	0.148855
ENSG00000164405.10	_UQCRQ	0.0176091	0.13165	0.144803	0.000211401	0.00187257	0.237587	0.102177	0.391347	0.0934691
ENSG00000125734.15	_GPR108	0.0176528	0.131832	0.241184	2.4304e-05	0.000284457	0.395234	0.144903	0.467819	0.154575
ENSG00000213694.3	_S1PR3	0.0176517	0.131832	-0.279295	0.000389888	0.00318885	-0.439491	0.149708	0.474169	-0.159269
ENSG00000090857.13	_PDPR	0.017707	0.132165	0.231394	0.00535409	0.028168	0.271148	0.57911	0.855639	0.040989
ENSG00000120594.16	_PLXDC2	0.0177279	0.132249	0.279144	2.08526e-05	0.00024801	0.565825	0.0314757	0.194504	0.28913
ENSG00000101955.14	_SRPX	0.0177417	0.13228	-0.362742	0.00654548	0.0329862	-0.446591	0.565257	0.849201	-0.0826499
ENSG00000135454.13	_B4GALNT1	0.0178028	0.132613	-0.368776	0.0120234	0.0537636	-0.402487	0.82368	0.951784	-0.0331013
ENSG00000231500.6	_RPS18	0.0178057	0.132613	0.0970866	1.26915e-07	2.53882e-06	0.21588	0.000323394	0.00668111	0.119706
ENSG00000010278.13	_CD9	0.0179414	0.133468	0.139492	1.47135e-08	3.47978e-07	0.374329	0.000156522	0.00364271	0.235682
ENSG00000101417.11	_PXMP4	0.0179497	0.133468	0.372311	0.000200679	0.00179304	0.680802	0.0435543	0.236473	0.307149
ENSG00000173575.20	_CHD2	0.0179445	0.133468	0.130016	0.464398	0.69342	0.0609379	0.37872	0.726099	-0.0667334
ENSG00000134375.10	_TIMM17A	0.018016	0.133743	-0.155854	0.000985485	0.0069476	-0.244371	0.188314	0.533767	-0.0871897
ENSG00000139233.6	_LLPH	0.018016	0.133743	-0.280974	0.10242	0.268356	-0.225827	0.639266	0.883082	0.0556845
ENSG00000165934.12	_CPSF2	0.0180065	0.133743	0.173401	0.289652	0.52942	0.086021	0.160557	0.491216	-0.0863268
ENSG00000163900.10	_TMEM41A	0.018027	0.133752	-0.319352	0.0216145	0.0847114	-0.330356	0.940597	0.983532	-0.0101298
ENSG00000171903.16	_CYP4F11	0.0181024	0.134238	0.364099	0.000198159	0.00177493	0.630267	0.10166	0.390307	0.265851
ENSG00000228463.10	_AP006222.1	0.018204	0.134918	0.983093	0.00193186	0.0120819	1.54787	0.230107	0.583307	0.549838
ENSG00000137497.17	_NUMA1	0.0182765	0.135382	0.158878	0.00068541	0.00512297	0.252051	0.0712585	0.319748	0.094668
ENSG00000033800.13	_PIAS1	0.018314	0.135587	0.19716	0.00575264	0.0297505	0.239468	0.595539	0.864498	0.0433517
ENSG00000008083.13	_JARID2	0.0183523	0.135797	-0.205455	0.0202631	0.0806214	-0.217231	0.897065	0.973146	-0.0110918
ENSG00000283633.1	_AC005301.9	0.0184259	0.136268	-0.476771	0.166069	0.374905	-0.315508	0.424803	0.763357	0.162292
ENSG00000104450.12	_SPAG1	0.0184428	0.136319	-0.269197	1.32652e-06	2.13235e-05	-0.559544	0.00504417	0.0550571	-0.290086
ENSG00000051180.16	_RAD51	0.0185436	0.136917	-0.325865	0.00490192	0.0263442	-0.402809	0.52062	0.823898	-0.0756016
ENSG00000184702.19	_SEPT5	0.0185576	0.136946	-0.571479	0.443872	0.676303	-0.234591	0.197055	0.544634	0.337828
ENSG00000112561.17	_TFEB	0.0185929	0.137133	0.473114	4.74509e-05	0.000513475	0.937316	0.0523678	0.263915	0.467672
ENSG00000148841.15	_ITPRIP	0.0186271	0.137237	-0.235839	0.00390483	0.0219179	-0.3067	0.459645	0.788352	-0.0699922
ENSG00000182272.11	_B4GALNT4	0.0186216	0.137237	-0.306072	0.139376	0.332797	-0.244602	0.665558	0.894772	0.065764
ENSG00000170873.18	_MTSS1	0.0186434	0.137284	-0.338675	0.24374	0.476627	0.16062	0.00111858	0.0175862	0.500751
ENSG00000086475.14	_SEPHS1	0.0186811	0.137413	-0.1586	0.0598023	0.181754	-0.140455	0.783001	0.937423	0.0187539
ENSG00000117360.12	_PRPF3	0.0186754	0.137413	-0.187547	0.0155859	0.0659857	-0.251341	0.51255	0.818773	-0.0633067
ENSG00000138061.11	_CYP1B1	0.0187023	0.137495	-0.287112	0.969002	0.987179	0.00516908	0.000518186	0.00970987	0.292254
ENSG00000068438.14	_FTSJ1	0.0187521	0.137753	-0.216162	3.57793e-07	6.53143e-06	-0.500998	0.00120461	0.0185405	-0.283548
ENSG00000084764.10	_MAPRE3	0.0187575	0.137753	0.369802	1.71188e-05	0.000208774	0.709191	0.0590386	0.285162	0.340958
ENSG00000109606.12	_DHX15	0.0187973	0.137971	-0.119484	0.000169127	0.00154565	-0.234148	0.038513	0.218753	-0.113514
ENSG00000163728.10	_TTC14	0.0188689	0.138422	0.368403	0.0119138	0.0533895	0.378191	0.949305	0.984637	0.00903252
ENSG00000165724.5	_ZMYND19	0.0188817	0.138442	-0.22498	0.0001857	0.00168004	-0.397648	0.0872231	0.360621	-0.171781
ENSG00000095383.19	_TBC1D2	0.0189023	0.138445	-0.155213	0.0537328	0.168352	-0.132986	0.6426	0.885032	0.0223688
ENSG00000105202.8	_FBL	0.0189018	0.138445	0.136657	0.708547	0.859158	-0.0215862	0.00251799	0.0321883	-0.157655
ENSG00000084754.11	_HADHA	0.0189411	0.138655	0.113621	3.1622e-10	9.61486e-09	0.300574	5.29555e-05	0.00151114	0.187601
ENSG00000067167.7	_TRAM1	0.0190334	0.138663	-0.115107	0.012286	0.0545485	-0.135651	0.677911	0.900112	-0.0197757
ENSG00000072041.16	_SLC6A15	0.0189794	0.138663	-0.203349	0.0727694	0.210461	-0.161785	0.579425	0.855808	0.0418344
ENSG00000154319.14	_FAM167A	0.0189951	0.138663	-0.392617	3.08272e-13	1.43691e-11	-1.14857	1.03357e-07	6.57168e-06	-0.756094
ENSG00000155085.15	_AK9	0.0190083	0.138663	0.812526	0.402704	0.639981	0.32541	0.194134	0.54093	-0.492798
ENSG00000166130.14	_IKBIP	0.0190007	0.138663	-0.203101	5.72341e-05	0.00060215	-0.364393	0.0390005	0.220375	-0.160051
ENSG00000174343.5	_CHRNA9	0.0190137	0.138663	-0.895191	0.0814797	0.228007	-0.771207	0.74844	0.925818	0.114386
ENSG00000176749.8	_CDK5R1	0.0190311	0.138663	-0.388847	0.0120279	0.0537673	-0.458079	0.667347	0.895614	-0.0678825
ENSG00000269900.3	_RMRP	0.0189712	0.138663	0.103686	7.90867e-08	1.63662e-06	0.255592	0.000101581	0.00260374	0.152496
ENSG00000167004.12	_PDIA3	0.019053	0.138732	-0.104842	0.432171	0.666835	-0.0436056	0.224899	0.577254	0.0619455
ENSG00000169567.11	_HINT1	0.0191037	0.139028	0.115676	0.159029	0.364381	0.0727284	0.39735	0.742121	-0.0422886
ENSG00000157800.17	_SLC37A3	0.019122	0.139086	-0.276628	0.41566	0.651726	-0.120732	0.250684	0.602907	0.157269
ENSG00000051108.14	_HERPUD1	0.0191426	0.139163	-0.27405	0.0502988	0.160562	-0.237533	0.697785	0.908061	0.0387222
ENSG00000101654.17	_RNMT	0.0191868	0.139262	-0.18	0.0125065	0.0553397	-0.221635	0.622815	0.876477	-0.040265
ENSG00000113070.7	_HBEGF	0.0191687	0.139262	-0.426676	3.09477e-08	6.80518e-07	-0.993487	6.94042e-06	0.000272186	-0.567286
ENSG00000135596.17	_MICAL1	0.0191835	0.139262	-0.280206	0.00436009	0.0240055	-0.348814	0.537351	0.835101	-0.0674577
ENSG00000148356.13	_LRSAM1	0.0192119	0.139371	0.245119	0.00955537	0.0448147	0.297451	0.637549	0.882776	0.0532752
ENSG00000107175.11	_CREB3	0.01923	0.139428	-0.180843	0.00110455	0.00763014	-0.256371	0.270014	0.623856	-0.0742028
ENSG00000160446.18	_ZDHHC12	0.019294	0.139818	0.206316	0.0747108	0.214397	0.178479	0.769294	0.932587	-0.0279537
ENSG00000271303.1	_SRXN1	0.0193204	0.139935	-0.142682	9.19329e-05	0.000910041	-0.258496	0.0534496	0.267178	-0.1151
ENSG00000126267.8	_COX6B1	0.019462	0.140886	0.127959	0.00540162	0.0283319	0.167873	0.460875	0.788467	0.0408782
ENSG00000143933.16	_CALM2	0.01953	0.141304	-0.100855	3.72773e-07	6.77056e-06	-0.238475	0.00116191	0.0180531	-0.136774
ENSG00000146242.8	_TPBG	0.0196364	0.141923	-0.192874	0.0001145	0.00110164	-0.332126	0.0284186	0.1793	-0.137913
ENSG00000133318.13	_RTN3	0.0196595	0.142015	0.133262	0.339879	0.581594	0.0562054	0.172385	0.511586	-0.0762738
ENSG00000050820.16	_BCAR1	0.0196784	0.142077	-0.184954	0.00181485	0.0114637	-0.268068	0.237792	0.591678	-0.0829362
ENSG00000126001.15	_CEP250	0.0197537	0.14247	0.185773	0.632175	0.814294	0.0492844	0.115924	0.417366	-0.135179
ENSG00000183111.11	_ARHGEF37	0.019745	0.14247	0.257255	4.19513e-08	9.09978e-07	0.821837	0.000126595	0.00308778	0.566671
ENSG00000114978.17	_MOB1A	0.019843	0.143039	-0.109208	0.630299	0.813533	-0.0258136	0.0785992	0.337649	0.0840814
ENSG00000105722.9	_ERF	0.0198648	0.143099	0.167586	6.96881e-05	0.000713882	0.259702	0.196422	0.54369	0.0928477
ENSG00000109066.13	_TMEM104	0.0198722	0.143099	-0.380389	7.41489e-05	0.000751032	-0.498695	0.433803	0.770768	-0.116106
ENSG00000144674.16	_GOLGA4	0.0198967	0.143199	-0.149996	0.034541	0.121192	-0.127766	0.635286	0.881912	0.0234856
ENSG00000141376.22	_BCAS3	0.0199456	0.143476	0.380968	2.3548e-05	0.000277092	0.86841	0.013158	0.106319	0.489776
ENSG00000166900.16	_STX3	0.0200873	0.144419	-0.348073	0.223879	0.452438	-0.22002	0.374312	0.722008	0.129677
ENSG00000053254.15	_FOXN3	0.0201178	0.144563	0.204899	0.0158435	0.0668405	0.265112	0.554961	0.843725	0.0604939
ENSG00000090020.10	_SLC9A1	0.0201761	0.144906	-0.172379	0.0612916	0.185147	-0.13578	0.574714	0.852986	0.0378117
ENSG00000179862.6	_CITED4	0.0201899	0.144929	-0.271812	0.00487479	0.0262179	-0.380232	0.376512	0.723314	-0.107563
ENSG00000112245.10	_PTP4A1	0.0202124	0.145015	0.0999249	0.000135125	0.00126377	0.165652	0.0768294	0.33432	0.0666404
ENSG00000105723.11	_GSK3A	0.0202786	0.145413	-0.13834	0.0323965	0.115098	-0.146962	0.897768	0.973371	-0.00796744
ENSG00000167315.17	_ACAA2	0.0203011	0.145498	0.148981	0.000436733	0.00350824	0.245558	0.14438	0.467283	0.09715
ENSG00000196182.10	_STK40	0.0203125	0.145504	-0.318657	0.032374	0.115046	-0.284254	0.788178	0.939499	0.03536
ENSG00000140406.3	_MESDC1	0.020346	0.145592	-0.177562	1.06656e-05	0.000136064	-0.376409	0.0115728	0.0982372	-0.197705
ENSG00000147854.16	_UHRF2	0.0203455	0.145592	-0.167279	1.33307e-06	2.14048e-05	-0.364857	0.00276859	0.0348013	-0.196357
ENSG00000100221.10	_JOSD1	0.0203697	0.145685	-0.229579	0.0619406	0.186558	-0.147565	0.361278	0.712011	0.0826732
ENSG00000139178.10	_C1RL	0.0204059	0.145867	0.317322	0.000338852	0.00283584	0.851526	0.0161206	0.121378	0.536019
ENSG00000067992.12	_PDK3	0.0204342	0.145956	0.478759	0.000875369	0.00628825	0.747664	0.230523	0.584065	0.268342
ENSG00000147874.10	_HAUS6	0.0204395	0.145956	-0.233832	0.000209595	0.00186278	-0.369674	0.217482	0.568126	-0.135815
ENSG00000125967.16	_NECAB3	0.0204617	0.146038	0.405662	0.00836362	0.0401403	0.544546	0.497107	0.810041	0.140861
ENSG00000100596.6	_SPTLC2	0.0205283	0.146361	-0.194373	0.00858653	0.0410733	-0.261131	0.467507	0.792305	-0.0657648
ENSG00000203618.5	_GP1BB	0.0205969	0.146773	-1.21231	0.331786	0.573124	-0.619519	0.195509	0.542307	0.602315
ENSG00000137133.10	_HINT2	0.020642	0.147018	0.292387	2.36635e-05	0.000278225	0.629186	0.0202907	0.142046	0.338716
ENSG00000027697.14	_IFNGR1	0.0206968	0.147331	0.176683	1.39263e-08	3.29903e-07	0.503018	1.85772e-05	0.00061601	0.326139
ENSG00000050426.15	_LETMD1	0.0207865	0.147683	0.266609	0.000926085	0.0065999	0.451014	0.164808	0.49952	0.1865
ENSG00000067704.9	_IARS2	0.02079	0.147683	0.0957938	0.111776	0.285445	0.0692966	0.514887	0.820237	-0.0257393
ENSG00000084092.6	_NOA1	0.0207681	0.147683	0.194451	0.00734576	0.036196	0.246185	0.550644	0.841272	0.0525
ENSG00000160094.14	_ZNF362	0.0207743	0.147683	0.309616	4.824e-06	6.75219e-05	0.708995	0.00441889	0.0496806	0.399366
ENSG00000169919.16	_GUSB	0.0208001	0.147683	0.247732	0.237584	0.469252	0.143405	0.38443	0.730636	-0.104111
ENSG00000156011.16	_PSD3	0.0208442	0.147919	0.219997	0.754075	0.884254	-0.0294476	0.011008	0.09517	-0.24852
ENSG00000111328.6	_CDK2AP1	0.020873	0.14797	-0.145184	0.014528	0.0623128	-0.158237	0.831399	0.953845	-0.0124138
ENSG00000133398.3	_MED10	0.0208712	0.14797	-0.290461	0.00478865	0.0258222	-0.372786	0.470977	0.793933	-0.0809952
ENSG00000143624.13	_INTS3	0.0208955	0.148053	0.118385	0.144935	0.342326	0.0794581	0.451523	0.783257	-0.0381604
ENSG00000146830.10	_GIGYF1	0.0209309	0.148177	-0.201303	0.599311	0.793678	-0.0526461	0.0930268	0.374222	0.149075
ENSG00000196730.12	_DAPK1	0.0209347	0.148177	0.386677	1.95252e-06	3.01094e-05	0.945563	0.00371217	0.0434376	0.557354
ENSG00000100065.14	_CARD10	0.0210041	0.148515	-0.167296	8.57013e-07	1.44708e-05	-0.372399	0.00148216	0.0216909	-0.204715
ENSG00000131149.18	_GSE1	0.0209964	0.148515	0.172827	7.38509e-08	1.5371e-06	0.419178	0.00145243	0.0213753	0.24699
ENSG00000168795.4	_ZBTB5	0.0210265	0.148596	0.209176	0.000439184	0.00352203	0.368197	0.109546	0.405207	0.159506
ENSG00000102359.6	_SRPX2	0.0210958	0.148933	-0.372458	0.010424	0.0480286	-0.439354	0.643068	0.885071	-0.0654311
ENSG00000141510.16	_TP53	0.0210884	0.148933	0.129425	1.68688e-05	0.0002059	0.32937	0.00505966	0.0551343	0.201525
ENSG00000136999.4	_NOV	0.0211133	0.148979	-0.491716	0.7079	0.858877	0.104354	0.0146808	0.114322	0.595206
ENSG00000068650.18	_ATP11A	0.0211442	0.149121	-0.17101	1.38584e-05	0.000172517	-0.363484	0.0114001	0.0970865	-0.191417
ENSG00000164190.17	_NIPBL	0.0211583	0.149143	0.159382	0.178841	0.393619	0.0992315	0.38832	0.734471	-0.0595719
ENSG00000115268.9	_RPS15	0.0211698	0.149147	0.0844031	0.0261983	0.0982639	0.0851113	0.963874	0.989256	0.00153132
ENSG00000152684.10	_PELO	0.021192	0.149227	-0.205664	7.66532e-05	0.000773134	-0.383814	0.0489822	0.252487	-0.177701
ENSG00000146576.12	_C7orf26	0.0212409	0.149495	-0.272666	0.0412692	0.138072	-0.270053	0.969726	0.9914	0.00436246
ENSG00000170145.4	_SIK2	0.0212694	0.149541	0.169485	6.28666e-06	8.58263e-05	0.369248	0.00619119	0.0638019	0.200561
ENSG00000181610.12	_MRPS23	0.0212652	0.149541	-0.306134	0.00125054	0.00846895	-0.441971	0.192644	0.540196	-0.133557
ENSG00000060656.19	_PTPRU	0.0213339	0.149764	0.188895	1.32683e-05	0.000166033	0.367131	0.0202775	0.142029	0.178596
ENSG00000162706.12	_CADM3	0.0213167	0.149764	-0.45316	0.472851	0.700414	-0.178477	0.175959	0.516172	0.277081
ENSG00000134255.13	_CEPT1	0.0214355	0.150323	-0.246397	0.178366	0.393116	-0.150805	0.358858	0.709912	0.0961632
ENSG00000048342.15	_CC2D2A	0.0214686	0.150401	0.300648	0.0802723	0.226166	0.305182	0.978598	0.994729	0.00429477
ENSG00000143158.10	_MPC2	0.0214678	0.150401	0.181235	0.0061169	0.0313042	0.2527	0.381083	0.72838	0.0714302
ENSG00000124145.6	_SDC4	0.0215032	0.150567	-0.16115	1.19605e-06	1.94872e-05	-0.345096	9.7733e-05	0.00252986	-0.183513
ENSG00000117682.16	_DHDDS	0.0215174	0.150589	-0.254275	0.00438603	0.0241299	-0.306787	0.595209	0.864211	-0.0516504
ENSG00000185880.12	_TRIM69	0.0215352	0.150636	0.322056	1.22126e-06	1.98531e-05	0.740256	0.00153921	0.0224245	0.417857
ENSG00000157823.16	_AP3S2	0.0215686	0.150793	-0.214848	0.0658913	0.195959	-0.210976	0.976604	0.993827	0.0027984
ENSG00000110321.16	_EIF4G2	0.0216637	0.151381	-0.0813003	8.74639e-08	1.79707e-06	-0.193077	0.000761936	0.0131487	-0.110997
ENSG00000205937.11	_RNPS1	0.0216855	0.151456	-0.155744	2.12883e-05	0.000252566	-0.278021	0.0441568	0.238501	-0.121358
ENSG00000128564.6	_VGF	0.0217667	0.151945	-0.950638	0.00522868	0.0276565	-1.18296	0.481627	0.80214	-0.230631
ENSG00000113971.19	_NPHP3	0.0217993	0.152095	0.397901	0.666973	0.835939	0.0947977	0.144557	0.467484	-0.301155
ENSG00000162894.11	_FCMR	0.0218491	0.152365	-0.77716	0.151245	0.352474	-0.556582	0.508462	0.817308	0.218228
ENSG00000187583.10	_PLEKHN1	0.0219095	0.152708	-0.528818	0.38557	0.624674	-0.221468	0.159863	0.490646	0.307476
ENSG00000064393.15	_HIPK2	0.0220333	0.153493	-0.145199	0.305685	0.547043	-0.0671871	0.145945	0.469127	0.0793416
ENSG00000212719.10	_C17orf51	0.022058	0.153587	-0.490715	0.000130068	0.00122523	-0.764405	0.119736	0.42474	-0.270069
ENSG00000085733.15	_CTTN	0.0221102	0.153815	-0.112061	0.0133059	0.0579748	-0.124688	0.764735	0.931182	-0.0119677
ENSG00000115091.11	_ACTR3	0.0221133	0.153815	-0.130874	0.000835448	0.00605584	-0.19124	0.157478	0.486358	-0.0599949
ENSG00000135423.12	_GLS2	0.0221573	0.154044	0.761991	0.0390229	0.132683	0.862327	0.805189	0.945438	0.105072
ENSG00000132329.10	_RAMP1	0.0222026	0.15428	0.898406	0.0285505	0.104955	1.02225	0.793254	0.941345	0.125794
ENSG00000161888.11	_SPC24	0.0223121	0.154962	0.231285	0.00332166	0.019	0.331852	0.328819	0.682973	0.100892
ENSG00000076641.4	_PAG1	0.0223515	0.155	-0.477868	0.140007	0.333971	-0.29762	0.378578	0.726005	0.180356
ENSG00000108448.21	_TRIM16L	0.0223356	0.155	0.326393	0.020717	0.0819554	0.357236	0.836566	0.955304	0.0308216
ENSG00000135678.11	_CPM	0.0223449	0.155	-0.459118	0.747424	0.881108	-0.0748646	0.0787267	0.337975	0.387172
ENSG00000176225.13	_RTTN	0.0223803	0.155121	-0.23087	0.000473895	0.00375647	-0.381082	0.0966828	0.381747	-0.149995
ENSG00000169714.16	_CNBP	0.022407	0.155221	-0.111291	0.0833692	0.231451	-0.0868144	0.582731	0.857018	0.0250638
ENSG00000244879.6	_GABPB1-AS1	0.0224174	0.155221	0.340606	0.370983	0.611428	0.141246	0.211168	0.562057	-0.200197
ENSG00000104388.14	_RAB2A	0.0224637	0.155228	-0.148325	0.000880843	0.00631497	-0.268735	0.0968188	0.381747	-0.11923
ENSG00000114331.13	_ACAP2	0.022448	0.155228	-0.175483	0.0435446	0.143649	-0.172471	0.970721	0.991883	0.00307457
ENSG00000125817.7	_CENPB	0.0224326	0.155228	-0.128108	0.000787135	0.00576064	-0.187594	0.280844	0.637095	-0.0586413
ENSG00000125991.19	_ERGIC3	0.0224551	0.155228	0.12583	0.000399545	0.00326042	0.216634	0.104346	0.394868	0.0917836
ENSG00000068912.13	_ERLEC1	0.0224765	0.155238	-0.215192	0.0106646	0.0489022	-0.23595	0.826013	0.952533	-0.0198301
ENSG00000186591.11	_UBE2H	0.0224891	0.155246	0.185907	0.000436363	0.00350722	0.313795	0.113931	0.413716	0.128602
ENSG00000140332.15	_TLE3	0.0225053	0.15528	0.25892	0.430078	0.665007	0.0908779	0.0873698	0.360805	-0.168186
ENSG00000149573.8	_MPZL2	0.0227319	0.156636	0.186853	0.0975128	0.259224	0.16752	0.834485	0.954584	-0.0194969
ENSG00000196597.11	_ZNF782	0.0227363	0.156636	-0.593241	0.211592	0.437541	-0.326872	0.316402	0.673058	0.266162
ENSG00000204599.14	_TRIM39	0.0227221	0.156636	-0.51332	0.00336607	0.0191778	-0.701374	0.345432	0.698221	-0.188648
ENSG00000100934.14	_SEC23A	0.022768	0.156776	-0.190606	0.732946	0.873025	-0.0288785	0.00272153	0.0343416	0.162455
ENSG00000123066.7	_MED13L	0.0228091	0.15698	0.16822	0.828362	0.92159	-0.0157211	0.00772712	0.0750258	-0.183531
ENSG00000125249.6	_RAP2A	0.0228228	0.156995	0.196904	1.39277e-10	4.44792e-09	0.49832	0.000109155	0.00276007	0.302664
ENSG00000062038.13	_CDH3	0.0228697	0.15724	0.168325	5.75969e-06	7.90817e-05	0.301149	0.0376255	0.216184	0.133334
ENSG00000148297.15	_MED22	0.0228919	0.157313	-0.238541	0.00488846	0.0262816	-0.290426	0.603943	0.867885	-0.0507489
ENSG00000269893.6	_SNHG8	0.022915	0.157393	0.207431	0.0204342	0.0811229	0.220224	0.88229	0.969975	0.0135044
ENSG00000114541.14	_FRMD4B	0.0229493	0.157549	-0.256947	0.0013647	0.00909566	-0.396352	0.2358	0.59021	-0.138564
ENSG00000126903.15	_SLC10A3	0.0229746	0.157644	-0.216542	0.0018656	0.0117283	-0.333779	0.223213	0.575486	-0.116997
ENSG00000117625.13	_RCOR3	0.0230513	0.158091	0.213563	0.00270698	0.0160375	0.354632	0.19679	0.544363	0.141705
ENSG00000170385.9	_SLC30A1	0.023072	0.158154	0.110215	2.49114e-06	3.72584e-05	0.277792	0.00189024	0.0259794	0.168451
ENSG00000110697.12	_PITPNM1	0.0231473	0.15859	0.225982	0.00133309	0.00891801	0.330702	0.300424	0.657262	0.105653
ENSG00000118961.14	_LDAH	0.0232028	0.158891	0.348929	0.0394471	0.133778	0.396269	0.813943	0.948743	0.0445545
ENSG00000133460.19	_SLC2A11	0.0232517	0.159146	0.813083	0.22434	0.453052	0.493865	0.449032	0.781896	-0.319667
ENSG00000102854.15	_MSLN	0.0234355	0.160273	0.569088	0.118421	0.296577	0.455018	0.706399	0.912557	-0.112001
ENSG00000115946.7	_PNO1	0.023441	0.160273	-0.28934	0.00104869	0.0073109	-0.442129	0.182827	0.526016	-0.151307
ENSG00000139719.10	_VPS33A	0.0234515	0.160273	-0.257081	0.454692	0.685783	-0.0920806	0.105464	0.397287	0.165201
ENSG00000261087.1	_KB-1460A1.5	0.0234643	0.160281	0.597865	0.0127649	0.0562583	0.783501	0.567511	0.850455	0.185886
ENSG00000114473.13	_IQCG	0.0234887	0.160367	0.692623	0.804624	0.909369	0.0827924	0.045021	0.241059	-0.61076
ENSG00000023909.9	_GCLM	0.0235194	0.160488	-0.191448	0.000344759	0.00287692	-0.366168	0.0529108	0.265425	-0.172986
ENSG00000213722.8	_DDAH2	0.0235298	0.160488	0.533332	0.175226	0.388213	0.375179	0.519971	0.823696	-0.161324
ENSG00000158623.14	_COPG2	0.0235803	0.160593	0.210541	0.0116453	0.0525133	0.265801	0.580543	0.856398	0.0561798
ENSG00000175155.8	_YPEL2	0.0235666	0.160593	0.537781	0.0421109	0.140117	0.592898	0.829395	0.953433	0.0532927
ENSG00000186635.14	_ARAP1	0.0235794	0.160593	-0.180059	0.990805	0.996453	-0.00105071	0.0538667	0.268167	0.180755
ENSG00000170161.6	_RP11-262H14.4	0.023702	0.161341	1.14505	0.226986	0.455904	0.681762	0.289069	0.647772	-0.474215
ENSG00000155189.11	_AGPAT5	0.0238226	0.162072	-0.198135	3.7552e-07	6.81185e-06	-0.444665	0.00177288	0.0249423	-0.246143
ENSG00000181625.17	_SLX1B	0.0238331	0.162072	0.566507	0.00466297	0.0252579	0.569362	0.989573	0.996994	0.00285453
ENSG00000138944.7	_KIAA1644	0.0238461	0.16208	-0.82127	0.0352173	0.122934	-0.874239	0.878097	0.968745	-0.0528079
ENSG00000089009.15	_RPL6	0.02387	0.162094	0.0772395	0.000737161	0.00544478	0.118802	0.175511	0.515552	0.0423759
ENSG00000265479.6	_CTD-2192D1.1	0.0238718	0.162094	0.431936	0.025691	0.0968477	0.461746	0.878466	0.968745	0.0309295
ENSG00000155090.14	_KLF10	0.0238839	0.162095	0.188696	8.37001e-07	1.41994e-05	0.444781	0.00407058	0.046524	0.257282
ENSG00000090530.9	_P3H2	0.0239594	0.162527	0.258988	0.254761	0.48957	0.122173	0.212038	0.562999	-0.13617
ENSG00000141756.18	_FKBP10	0.0239954	0.162691	-0.158006	0.971694	0.988299	0.00263854	0.0198696	0.140449	0.161406
ENSG00000143633.12	_C1orf131	0.0240082	0.162697	-0.289573	0.173447	0.38546	-0.192176	0.409815	0.751577	0.0984199
ENSG00000108671.9	_PSMD11	0.024113	0.163259	-0.150265	0.0121157	0.0540255	-0.182072	0.598057	0.865701	-0.0310132
ENSG00000110104.11	_CCDC86	0.024115	0.163259	-0.254567	9.18984e-07	1.53454e-05	-0.550155	0.00238182	0.0310728	-0.295141
ENSG00000132434.9	_LANCL2	0.0241637	0.16344	-0.295147	0.284175	0.523886	-0.138593	0.217439	0.568126	0.15738
ENSG00000198919.12	_DZIP3	0.0241656	0.16344	0.42657	0.0165997	0.0693804	0.518365	0.639085	0.883082	0.0906691
ENSG00000176809.10	_LRRC37A3	0.0241857	0.163495	0.64895	0.936495	0.973151	0.0292435	0.0669478	0.307894	-0.622082
ENSG00000233369.7	_RP11-396K3.1	0.0242358	0.163753	0.17214	0.00084671	0.006119	0.338096	0.0865075	0.358909	0.168238
ENSG00000057935.13	_MTA3	0.0242724	0.163774	0.247321	0.0673209	0.199127	0.229814	0.896696	0.973068	-0.0153475
ENSG00000065621.14	_GSTO2	0.0242747	0.163774	0.325038	0.153184	0.355543	0.229041	0.535659	0.83357	-0.0953047
ENSG00000265817.2	_FSBP	0.0242548	0.163774	1.10336	0.509997	0.730335	0.286001	0.113062	0.411709	-0.811737
ENSG00000173545.4	_ZNF622	0.0243109	0.163856	-0.233328	0.00826908	0.0397927	-0.265832	0.750001	0.925972	-0.0317421
ENSG00000184916.8	_JAG2	0.0243057	0.163856	0.186282	7.35391e-11	2.44051e-09	0.476632	0.000482957	0.00915451	0.290582
ENSG00000130177.14	_CDC16	0.0243332	0.163926	-0.168479	0.00554098	0.0288841	-0.21923	0.492431	0.807782	-0.0499238
ENSG00000178764.7	_ZHX2	0.0243559	0.163998	-0.249515	0.0511776	0.162145	-0.24218	0.938189	0.982837	0.00824934
[truncated: 11,085 more rows]
