# Supplementary material for: Transcript-targeted analysis reveals isoform alterations and double-hop fusions in breast cancer
Source: Commun Biol. 2021 Nov 22;4:1320. doi: 10.1038/s42003-021-02833-4 (PMC8608905; doi:10.1038/s42003-021-02833-4)
Supplement: Supplementary file 6 — Supplementary Data 4 [file 42003_2021_2833_MOESM6_ESM.xlsx]

## Sheet: TCGA survival analysis
Supplementary Data 4. The association of the TNS3 short form with prognosis in TCGA
Cancer_type	Hazard_Ratio.OS	CI_95percent_Upper.OS	CI_95percent_Lower.OS	P.OS	FDR.OS	Hazard_Ratio.PFI	CI_95percent_Upper.PFI	CI_95percent_Lower.PFI	P.PFI	FDR.PFI	Hazard_Ratio.DFI	CI_95percent_Upper.DFI	CI_95percent_Lower.DFI	P.DFI	FDR.DFI	Hazard_Ratio.DSS	CI_95percent_Upper.DSS	CI_95percent_Lower.DSS	P.DSS	FDR.DSS
KIRP	133871	1.05705e+08	169.542	0.000524411	0.00596252	178.567	119577	0.266657	0.118332	0.304282	5.57771e+30	5.44036e+45	5718516440064865	5.8108e-05	0.000813512	14473.2	1.92681e+06	108.715	0.000123663	0.00210228
STAD	531.404	19696.1	14.3374	0.000662502	0.00596252	69.8928	2891.36	1.68952	0.0253458	0.173683	1259.95	8.45244e+06	0.187813	0.112292	0.524031	774.179	56257.5	10.6538	0.00235082	0.019982
HNSC	7.33214	38.374	1.40096	0.0183133	0.10988	1.84254	12.8577	0.26404	0.537535	0.836303	0.00707612	59.8973	8.35956e-07	0.283272	0.566543	4.83662	44.9474	0.52045	0.165809	0.579664
GBM	2.58094	7.09513	0.938848	0.0661122	0.297505	4.98458	14.9837	1.65821	0.00422862	0.0761151	-	-	-	-	-	1.40863	4.33751	0.457459	0.550461	0.935784
KICH	26.1471	3537.25	0.193277	0.1924	0.653811	103.633	8419.18	1.27563	0.0385963	0.173683	-	-	-	-	-	80.3466	42561.3	0.151677	0.170489	0.579664
KIRC	0.0816246	4.39479	0.00151602	0.217937	0.653811	0.363402	16.6584	0.00792763	0.603997	0.836303	0.00625693	1978.14	1.97909e-08	0.432279	0.613536	0.150947	20.5479	0.00110887	0.450714	0.851348
ESCA	0.136468	4.54557	0.00409708	0.265511	0.682742	0.395924	11.6143	0.0134968	0.590946	0.836303	0.104358	108.904	0.000100001	0.523939	0.613536	0.1429	9.87086	0.00206877	0.367913	0.851348
LUAD	3.93673	72.5612	0.213583	0.356698	0.767082	9.23714	130.24	0.655136	0.0996159	0.304282	18.5883	2233.33	0.154713	0.231635	0.566543	30.7717	922.854	1.02606	0.0482921	0.273655
LGG	0.656818	1.81229	0.238047	0.416939	0.767082	0.75988	1.73287	0.333215	0.51385	0.836303	1.29086	42.1305	0.0395515	0.885842	0.953984	0.638756	1.82444	0.223635	0.402548	0.851348
SKCM	0.341207	6.05943	0.0192134	0.463828	0.767082	1.59171	20.839	0.121578	0.723188	0.873221	-	-	-	-	-	1.20026	32.2577	0.0446596	0.913439	0.971829
COAD	0.195662	16.3151	0.00234652	0.469783	0.767082	4.85056	154.887	0.151904	0.371553	0.743106	0.00245486	12.6789	4.75303e-07	0.168298	0.566543	3.30779	1856.76	0.00589275	0.711094	0.959359
BLCA	0.419217	6.6311	0.0265028	0.537162	0.767082	9.72905	76.0817	1.24411	0.0301499	0.173683	54.6262	53184.2	0.0561072	0.254497	0.566543	0.694526	16.2143	0.0297494	0.820594	0.971829
LUSC	2.2152	30.8627	0.158998	0.554004	0.767082	19.1932	677.026	0.544115	0.10412	0.304282	3322.4	2.30163e+06	4.79589	0.0151091	0.105763	7.77316	1077.55	0.0560733	0.415089	0.851348
THCA	4.26283	1765.66	0.0102917	0.637237	0.782577	0.766784	10.7806	0.0545386	0.843905	0.893546	0.403422	4.5925	0.0354381	0.464462	0.613536	-	-	-	-	-
BRCA	1.45145	7.33332	0.287277	0.652148	0.782577	1.31715	6.20924	0.279405	0.727685	0.873221	2.11337	13.7149	0.325655	0.432923	0.613536	1.41327	10.3621	0.192755	0.733627	0.959359
LIHC	0.474771	688.033	0.000327611	0.841022	0.912121	0.442737	349.752	0.000560444	0.810835	0.893546	9.73263	11011.5	0.00860229	0.525888	0.613536	5.6047	54609.9	0.00057522	0.713006	0.959359
ACC	0.807234	8.94097	0.0728809	0.861448	0.912121	0.263305	2.43059	0.0285237	0.239287	0.538397	1.10521	61.9711	0.0197106	0.961165	0.961165	0.955552	11.9164	0.0766238	0.971829	0.971829
READ	2.08889	8.83486e+07	4.93893e-08	0.934473	0.934473	2.09065	2.178e+07	2.00681e-07	0.928724	0.928724	-	-	-	-	-	0.19903	8824437519218102	4.48903e-18	0.934214	0.971829
basal-subtype breast cancer	2.7443	25.8768	0.291041	0.377876	-	1.4491	10.6701	0.196802	0.715742	-	1.57039	16.0665	0.153495	0.703651	-	2.87023	36.9768	0.222794	0.418774	-
