# Supplementary material for: Transcript-targeted analysis reveals isoform alterations and double-hop fusions in breast cancer
Source: Commun Biol. 2021 Nov 22;4:1320. doi: 10.1038/s42003-021-02833-4 (PMC8608905; doi:10.1038/s42003-021-02833-4)
Supplement: Supplementary file 7 — Supplementary Data 5 [file 42003_2021_2833_MOESM7_ESM.xlsx]

## Sheet: double-hop fusions
Supplementary Data 5. Genomic positions of the double-hop fusions
seqname	source	feature	start	end	score	strand	frame	gene_id	transcript_id	fragment	exon_number	gene_symbol
3	TN13	exon	9750064	9750423	.	+	.	OGG1_NonGenic_NonGenic	LQ_sampleQeCrmUTG|cb13211_c5/f1p0/2395	1	1	OGG1_NonGenic_NonGenic
3	TN13	exon	9750945	9751192	.	+	.	OGG1_NonGenic_NonGenic	LQ_sampleQeCrmUTG|cb13211_c5/f1p0/2395	1	2	OGG1_NonGenic_NonGenic
3	TN13	exon	9751770	9751949	.	+	.	OGG1_NonGenic_NonGenic	LQ_sampleQeCrmUTG|cb13211_c5/f1p0/2395	1	3	OGG1_NonGenic_NonGenic
19	TN13	exon	46408536	46408680	.	+	.	OGG1_NonGenic_NonGenic	LQ_sampleQeCrmUTG|cb13211_c5/f1p0/2395	2	4	OGG1_NonGenic_NonGenic
19	TN13	exon	46412382	46413542	.	+	.	OGG1_NonGenic_NonGenic	LQ_sampleQeCrmUTG|cb13211_c5/f1p0/2395	2	5	OGG1_NonGenic_NonGenic
3	TN13	exon	24740795	24741112	.	+	.	OGG1_NonGenic_NonGenic	LQ_sampleQeCrmUTG|cb13211_c5/f1p0/2395	3	6	OGG1_NonGenic_NonGenic
3	TN13	exon	9749928	9750423	.	+	.	OGG1_NonGenic_NonGenic	LQ_sampleQeCrmUTG|cb13211_c6/f1p0/2345	1	1	OGG1_NonGenic_NonGenic
3	TN13	exon	9750945	9751192	.	+	.	OGG1_NonGenic_NonGenic	LQ_sampleQeCrmUTG|cb13211_c6/f1p0/2345	1	2	OGG1_NonGenic_NonGenic
3	TN13	exon	9751770	9751949	.	+	.	OGG1_NonGenic_NonGenic	LQ_sampleQeCrmUTG|cb13211_c6/f1p0/2345	1	3	OGG1_NonGenic_NonGenic
19	TN13	exon	46408536	46408680	.	+	.	OGG1_NonGenic_NonGenic	LQ_sampleQeCrmUTG|cb13211_c6/f1p0/2345	2	4	OGG1_NonGenic_NonGenic
19	TN13	exon	46412382	46413542	.	+	.	OGG1_NonGenic_NonGenic	LQ_sampleQeCrmUTG|cb13211_c6/f1p0/2345	2	5	OGG1_NonGenic_NonGenic
3	TN13	exon	24740795	24740917	.	+	.	OGG1_NonGenic_NonGenic	LQ_sampleQeCrmUTG|cb13211_c6/f1p0/2345	3	6	OGG1_NonGenic_NonGenic
5	TN19	exon	128178651	128178689	.	+	.	SLC12A2_NonGenic_SLC12A2	LQ_sample3bcXBhq7|cb2655_c8/f1p0/2817	1	1	SLC12A2_NonGenic_SLC12A2
5	TN19	exon	128180883	128180994	.	+	.	SLC12A2_NonGenic_SLC12A2	LQ_sample3bcXBhq7|cb2655_c8/f1p0/2817	1	2	SLC12A2_NonGenic_SLC12A2
5	TN19	exon	128182855	128184462	.	+	.	SLC12A2_NonGenic_SLC12A2	LQ_sample3bcXBhq7|cb2655_c8/f1p0/2817	1	3	SLC12A2_NonGenic_SLC12A2
3	TN19	exon	176211450	176211664	.	+	.	SLC12A2_NonGenic_SLC12A2	LQ_sample3bcXBhq7|cb2655_c8/f1p0/2817	2	4	SLC12A2_NonGenic_SLC12A2
5	TN19	exon	128170240	128171093	.	+	.	SLC12A2_NonGenic_SLC12A2	LQ_sample3bcXBhq7|cb2655_c8/f1p0/2817	3	5	SLC12A2_NonGenic_SLC12A2
4	TN21	exon	40629396	40629820	.	-	.	RBM47_NonGenic_RP11-344E13.3	LQ_sampleXBJE2SYm|cb3020_c15/f1p0/2019	1	1	RBM47_NonGenic_RP11-344E13.3
4	TN21	exon	40544422	40544506	.	-	.	RBM47_NonGenic_RP11-344E13.3	LQ_sampleXBJE2SYm|cb3020_c15/f1p0/2019	1	2	RBM47_NonGenic_RP11-344E13.3
4	TN21	exon	40524494	40524919	.	+	.	RBM47_NonGenic_RP11-344E13.3	LQ_sampleXBJE2SYm|cb3020_c15/f1p0/2019	2	3	RBM47_NonGenic_RP11-344E13.3
17	TN21	exon	20924359	20924833	.	+	.	RBM47_NonGenic_RP11-344E13.3	LQ_sampleXBJE2SYm|cb3020_c15/f1p0/2019	3	4	RBM47_NonGenic_RP11-344E13.3
17	TN21	exon	20929431	20930038	.	+	.	RBM47_NonGenic_RP11-344E13.3	LQ_sampleXBJE2SYm|cb3020_c15/f1p0/2019	3	5	RBM47_NonGenic_RP11-344E13.3
6	TN6	exon	27133045	27134140	.	+	.	HIST1H2AG_NonGenic_ERVFRD-1	LQ_samplevds9A4bq|cb4536_c26140/f1p1/4763	1	1	HIST1H2AG_NonGenic_ERVFRD-1
6	TN6	exon	27142293	27142411	.	+	.	HIST1H2AG_NonGenic_ERVFRD-1	LQ_samplevds9A4bq|cb4536_c26140/f1p1/4763	1	2	HIST1H2AG_NonGenic_ERVFRD-1
6	TN6	exon	14049261	14049404	.	+	.	HIST1H2AG_NonGenic_ERVFRD-1	LQ_samplevds9A4bq|cb4536_c26140/f1p1/4763	2	3	HIST1H2AG_NonGenic_ERVFRD-1
6	TN6	exon	14059208	14059364	.	+	.	HIST1H2AG_NonGenic_ERVFRD-1	LQ_samplevds9A4bq|cb4536_c26140/f1p1/4763	2	4	HIST1H2AG_NonGenic_ERVFRD-1
6	TN6	exon	11111677	11111923	.	-	.	HIST1H2AG_NonGenic_ERVFRD-1	LQ_samplevds9A4bq|cb4536_c26140/f1p1/4763	3	5	HIST1H2AG_NonGenic_ERVFRD-1
6	TN6	exon	11102492	11105630	.	-	.	HIST1H2AG_NonGenic_ERVFRD-1	LQ_samplevds9A4bq|cb4536_c26140/f1p1/4763	3	6	HIST1H2AG_NonGenic_ERVFRD-1
6	TN6	exon	11093829	11094389	.	+	.	SMIM13_NonGenic_NonGenic	LQ_samplevds9A4bq|cb4536_c28807/f1p0/1575	1	1	SMIM13_NonGenic_NonGenic
6	TN6	exon	14052310	14052696	.	-	.	SMIM13_NonGenic_NonGenic	LQ_samplevds9A4bq|cb4536_c28807/f1p0/1575	2	2	SMIM13_NonGenic_NonGenic
6	TN6	exon	14051720	14051814	.	-	.	SMIM13_NonGenic_NonGenic	LQ_samplevds9A4bq|cb4536_c28807/f1p0/1575	2	3	SMIM13_NonGenic_NonGenic
6	TN6	exon	14046574	14046718	.	-	.	SMIM13_NonGenic_NonGenic	LQ_samplevds9A4bq|cb4536_c28807/f1p0/1575	2	4	SMIM13_NonGenic_NonGenic
6	TN6	exon	27138295	27138681	.	-	.	SMIM13_NonGenic_NonGenic	LQ_samplevds9A4bq|cb4536_c28807/f1p0/1575	3	5	SMIM13_NonGenic_NonGenic
